# Supplementary material for: Effects of Anthocyanin-Rich Sorghum Bran Extract on the Quality, Antioxidant Stability, Processing Safety, and Flavor of Taosu—A Chinese Shortbread Cookie
Source: Foods. 2026 Jul 9;15(14):2444. doi: 10.3390/foods15142444 (PMC13409471; doi:10.3390/foods15142444)
Supplement: Supplementary file 1 [file foods-15-02444-s001.zip]

Archive with 1 entries (1 files):
- foods-4399469-supplementary.xlsx
