# Supplementary material for: Effects of Anthocyanin-Rich Sorghum Bran Extract on the Quality, Antioxidant Stability, Processing Safety, and Flavor of Taosu—A Chinese Shortbread Cookie
Source: Foods. 2026 Jul 9;15(14):2444. doi: 10.3390/foods15142444 (PMC13409471; doi:10.3390/foods15142444)
Supplement: Supplementary file 1 [file foods-15-02444-s001.zip › foods-4399469-supplementary.xlsx]

## Sheet: Table S1
Table S1. Phenolic and related compounds in the SBE and Taosu by UHPLC-QTOF-MS/MS (complete data, with peak areas). Condensed version: main-text Table 2.
No	Compound	Class	Ion_mode	Adduct	RT_min	Observed_mz	Error_ppm	Key_fragments	Response to SBE addition	SBE-0 (mean ± SD)	SBE-0.5 (mean ± SD)	SBE-1 (mean ± SD)	SBE-2 (mean ± SD)	SBE extract (mean ± SD)	Note
1	Pelargonin isomer 2	Anthocyanins	POS	[M]+	12.89	595.165	-0.9	271.05985 595.16472 595.11288 266.99635	Dose-dependent ↑ in cookie	150 ± 178b	637 ± 230b	1041 ± 346b	3480 ± 842a	55196 ± 9304	MS/MS confirmed: aglycone m/z 271 (base) + glucose loss 433
2	Malvidin-3-O-glucoside	Anthocyanins	NEG	[M-2H]-	16.93	491.118	-1.6	329.06652 314.04287 491.11994 313.03260	Dose-dependent ↑ in cookie	38 ± 25b	401 ± 97b	462 ± 61b	2721 ± 743a	43785 ± 5071	MS/MS confirmed (NEG [M-2H]-): aglycone 329 + -CH3 314
3	Pelargonin isomer 1	Anthocyanins	POS	[M]+	9.68	595.166	-0.2	271.06014 433.11376 595.16314 153.02064	Dose-dependent ↑ in cookie	301 ± 89b	577 ± 72b	638 ± 182b	2606 ± 514a	40292 ± 8075	MS/MS confirmed: aglycone m/z 271 (base) + glucose loss 433
4	Apigenin	Flavones	both	[M-H]-	18.05	269.046	0.9	117.03607 269.04907 151.00410 149.02473	Dose-dependent ↑ in cookie	46335 ± 27902b	889354 ± 222734b	1599808 ± 118561b	9710078 ± 2030232a	49529601 ± 2832650
5	Luteolin	Flavones	both	[M-H]-	16.1	285.041	1.5	285.04103 133.03007 151.00397 175.04030	Dose-dependent ↑ in cookie	4473 ± 2710b	22255 ± 4859b	37836 ± 3029b	406997 ± 117987a	7148305 ± 368249
6	5,7-Dihydroxy-2'-methoxyflavone	Flavones	NEG	[M-H]-	13.86	283.062	2.2	240.04349 268.03861 283.06167 267.03083	Dose-dependent ↑ in cookie	811 ± 57b	21562 ± 5983b	34109 ± 2025b	354232 ± 113899a	5649637 ± 612033
7	Hispidulin	Flavones	NEG	[M-H]-	18.27	299.056	0.8	284.03357 136.98845 65.00418 283.02538	Dose-dependent ↑ in cookie	2016 ± 944b	26642 ± 5739b	41585 ± 3649b	355070 ± 95218a	3881464 ± 260786
8	Dimethoxyflavone (unspecified isomer)	Flavones	POS	[M+H]+	21.74	315.088	-7.4	300.06418 168.00533 315.08722 140.00941	Dose-dependent ↑ in cookie	4610 ± 3906b	12543 ± 2368b	20192 ± 670b	188409 ± 51648a	3650936 ± 381902
9	Methoxyflavone (unspecified isomer)	Flavones	POS	[M+H]+	18.27	301.072	2.8	286.05061 301.07154 168.00534 140.01007	Dose-dependent ↑ in cookie	1387 ± 790b	14812 ± 3511b	21807 ± 1084b	195523 ± 51025a	3222163 ± 448462
10	7-O-Methylchrysin	Flavones	POS	[M+H]+	11.52	269.081	5.3	254.05804 269.08105 226.06203 157.06427	Dose-dependent ↑ in cookie	1488 ± 1129b	2504 ± 853b	7074 ± 1652b	47141 ± 9418a	1449119 ± 56609
11	Cirsimaritin isomer 2	Flavones	NEG	[M-H]-	21.74	313.072	0	283.02503 298.04814 255.03011 163.00400	Dose-dependent ↑ in cookie	3622 ± 2291b	7869 ± 814b	10500 ± 401b	65760 ± 17351a	1168053 ± 91127
12	Velutin	Flavones	POS	[M+H]+	14.3	315.087	2.5	300.06449 315.08840 272.06910 229.05056	Dose-dependent ↑ in cookie	389 ± 41b	3876 ± 647b	5190 ± 149b	38992 ± 11306a	874927 ± 115686
13	Jaceosidin	Flavones	POS	[M+H]+	18.71	331.082	0.1	316.05876 331.08142 301.03549 273.03953	Dose-dependent ↑ in cookie	853 ± 348b	3530 ± 692b	4593 ± 513b	38748 ± 11269a	717850 ± 107289
14	6-Methoxyluteolin	Flavones	NEG	[M-H]-	16.3	315.051	-1.2	300.02846 136.98788 315.04897 299.02001	Dose-dependent ↑ in cookie	308 ± 405b	1926 ± 386b	2739 ± 159b	21119 ± 5718a	462834 ± 58122
15	Chrysoeriol	Flavones	POS	[M+H]+	12.45	301.071	1.3	301.07204 286.04850 258.05279 285.03901	Dose-dependent ↑ in cookie	298 ± 220b	1502 ± 290b	1768 ± 81b	11907 ± 3542a	453330 ± 74279
16	4',5,7-trihydroxy-3,6-dimethoxyflavone	Flavones	NEG	[M-H]-	18.71	329.066	-1.4	299.02056 314.04506 271.02588 199.04031	Dose-dependent ↑ in cookie	405 ± 174b	3263 ± 605b	4824 ± 645b	33983 ± 8773a	375588 ± 23089
17	Cirsimaritin isomer 1	Flavones	both	[M+H]+	20.24	315.087	0.9	254.05778 315.08686 282.05261 136.01575	Dose-dependent ↑ in cookie	502 ± 430b	2637 ± 158b	3290 ± 430b	19855 ± 4825a	370072 ± 54104
18	Acacetin	Flavones	both	[M-H]-	21.64	283.061	-0.3	268.03809 283.06101 239.03498 117.03390	Dose-dependent ↑ in cookie	2020 ± 375b	5088 ± 539b	7969 ± 1005b	44900 ± 10088a	350365 ± 17107
19	Santin isomer 2	Flavones	POS	[M+H]+	20.53	345.097	-0.3	330.07367 345.09679 169.01239 168.00483	Dose-dependent ↑ in cookie	501 ± 324b	1061 ± 118b	1523 ± 217b	9579 ± 2792a	222686 ± 40388
20	Diosmetin	Flavones	NEG	[M-H]-	12.44	299.056	-0.9	133.02980 283.02451 284.03260 299.05433	Dose-dependent ↑ in cookie	185 ± 37b	1083 ± 335b	1477 ± 112b	8059 ± 1930a	166321 ± 28737
21	Tricin	Flavones	both	[M-H]-	18.32	329.066	-2	271.02540 299.01890 314.04120 227.03502	Dose-dependent ↑ in cookie	2009 ± 204b	2669 ± 513b	3595 ± 145b	21236 ± 5705a	161899 ± 11064
22	7,4'-Di-O-methylapigenin	Flavones	POS	[M+H]+	24.68	299.091	3.3	299.09230 256.07325 284.06796 167.03380	Dose-dependent ↑ in cookie	812 ± 657b	1057 ± 40b	1203 ± 160b	6526 ± 1328a	155730 ± 15849
23	Nepetin	Flavones	POS	[M+H]+	16.29	317.067	4.4	302.04250 168.00493 317.06439 140.01052	Dose-dependent ↑ in cookie	194 ± 207b	839 ± 230b	1031 ± 62b	6812 ± 2143a	125084 ± 19376
24	Apigenin-7-O-glucoside isomer 2	Flavones	both	[M-H]-	13.07	431.097	-2.2	268.03830 431.09767 269.04441 240.03900	Dose-dependent ↑ in cookie	393 ± 231b	878 ± 263b	898 ± 53b	5781 ± 1534a	83668 ± 13241
25	Santin isomer 1	Flavones	POS	[M+H]+	14.25	345.097	-0.1	345.09739 329.06620 330.07393 284.06889	Dose-dependent ↑ in cookie	70 ± 37b	770 ± 184b	774 ± 68b	4729 ± 1293a	78779 ± 11739
26	Eupatilin	Flavones	NEG	[M-H]-	20.53	343.081	-2.9	313.03526 298.01132 328.05924 270.01570	Dose-dependent ↑ in cookie	358 ± 165b	1095 ± 382b	1079 ± 56b	5585 ± 937a	68481 ± 3774
27	Flavone (unspecified) isomer 1	Flavones	both	[M-H]-	9.97	609.145	-1.7	609.14677 285.03988 283.02341 446.08512	Dose-dependent ↑ in cookie	59 ± 101b	330 ± 55b	400 ± 79b	2403 ± 691a	58790 ± 9641
28	Cynaroside isomer 2	Flavones	NEG	[M-H]-	14.44	447.092	-3.4	285.03998 284.03226 447.09212 241.04889	Dose-dependent ↑ in cookie	94 ± 48b	417 ± 178b	450 ± 90b	2723 ± 835a	50681 ± 6914
29	Plantaginin	Flavones	NEG	[M-H]-	12.7	447.092	-3.6	284.03257 285.04064 447.09190 136.98706	Dose-dependent ↑ in cookie	15 ± 15b	544 ± 120b	565 ± 74b	3596 ± 906a	46572 ± 7246
30	7-Hydroxy-3'-methoxyflavone	Flavones	NEG	[M-H]-	22.16	267.066	-2.4	267.06953 180.05786 224.04756 252.04160	Dose-dependent ↑ in cookie	325 ± 185b	1355 ± 240b	1393 ± 94b	6181 ± 1220a	43441 ± 1467
31	Cynaroside isomer 1	Flavones	NEG	[M-H]-	11.74	447.093	-1.6	285.04071 284.03249 447.09136 203.03416	Dose-dependent ↑ in cookie	42 ± 17b	328 ± 232b	352 ± 121b	2455 ± 746a	42312 ± 12639
32	Flavone (unspecified) isomer 2	Flavones	NEG	[M-H]-	12.36	609.145	-1.2	609.14720 285.03988 284.03223 429.08250	Dose-dependent ↑ in cookie	9 ± 8b	157 ± 150b	289 ± 42b	1971 ± 537a	37915 ± 6018
33	Methoxyflavone O-hexoside (unspecified)	Flavones	POS	[M+H]+	16.91	493.133	-2	331.08129 316.05727 493.13541 329.06959	Dose-dependent ↑ in cookie	0 ± 0b	224 ± 125b	229 ± 52b	1864 ± 538a	35670 ± 6088
34	Pectolinarin	Flavones	POS	[M+H]+	16.08	623.196	-2	315.08614 477.14084 300.06509 623.15570	Dose-dependent ↑ in cookie	5 ± 9b	226 ± 61b	304 ± 34b	1885 ± 449a	26007 ± 4166
35	Rhoifolin	Flavones	both	[M-H]-	12.58	577.155	-1.7	269.04561 577.15538 268.03797 531.16434	Dose-dependent ↑ in cookie	29 ± 49b	143 ± 75b	177 ± 28b	1108 ± 268a	16761 ± 2556
36	Naringenin	Flavanones	both	[M-H]-	17.82	271.062	2.1	119.05032 151.00389 107.01386 65.00373	Dose-dependent ↑ in cookie	616 ± 425b	5727 ± 563b	11759 ± 646b	87679 ± 22182a	2312753 ± 225344	Flavanone; 3-DXA biosynthetic precursor (-> apigeninidin)
37	Sakuranetin	Flavanones	NEG	[M-H]-	13.54	285.077	-0.3	119.05013 165.01900 65.00344 97.03006	Dose-dependent ↑ in cookie	120 ± 48b	679 ± 136b	910 ± 115b	6547 ± 1351a	203401 ± 27993
38	Eriodictyol	Flavanones	both	[M-H]-	15.61	287.056	-0.8	135.04562 151.00340 107.01293 134.03901	Dose-dependent ↑ in cookie	194 ± 84b	757 ± 376b	1128 ± 106b	6218 ± 1631a	125902 ± 16919	Flavanone; 3-DXA precursor (-> luteolinidin); ~18x lower than naringenin
39	2'-Hydroxyflavanone	Flavanones	NEG	[M-H]-	16.96	239.071	-2.5	119.05099 145.03019 197.05880 239.07052	Dose-dependent ↑ in cookie	0 ± 0b	521 ± 220b	643 ± 271b	3969 ± 1048a	43291 ± 2522
40	Flavanone (unspecified isomer)	Flavanones	POS	[M+H]+	16.95	241.085	-1.9	121.02800 147.04336 119.04907 91.05365	Dose-dependent ↑ in cookie	251 ± 107b	649 ± 188b	717 ± 75b	2557 ± 540a	22083 ± 2485
41	5,7,4'-Trihydroxy-8-methylflavanone	Flavanones	POS	[M+H]+	19.88	287.091	2.1	167.03318 124.01609 152.01016 119.04898	Dose-dependent ↑ in cookie	138 ± 62b	612 ± 55b	797 ± 99b	3845 ± 993a	16355 ± 2984
42	4'-Hydroxy-5,7-dimethoxyflavanone	Flavanones	POS	[M+H]+	15.7	301.107	-0.9	181.04881 138.03425 147.04549 166.02651	Dose-dependent ↑ in cookie	194 ± 37b	265 ± 144b	401 ± 177b	1369 ± 528a	12699 ± 1354
43	Kaempferol isomer 1	Flavonols	NEG	[M-H]-	14.48	285.041	1.1	285.04142 117.03523 137.02464 119.05090	Dose-dependent ↑ in cookie	2026 ± 2011b	4587 ± 1192b	5403 ± 640b	43717 ± 13588a	806490 ± 100231
44	Kaempferol isomer 2	Flavonols	both	[M-H]-	18.05	285.041	0.6	285.04134 133.02987 117.03560 165.01988	Dose-dependent ↑ in cookie	1604 ± 392b	7467 ± 970b	10641 ± 1274b	54068 ± 12284a	380061 ± 15052
45	3-Hydroxy-3',4'-Dimethoxyflavone	Flavonols	POS	[M+H]+	17.91	299.091	-0.8	299.09149 284.06831 255.06505 283.05995	Dose-dependent ↑ in cookie	58 ± 22b	1010 ± 212b	1230 ± 44b	6268 ± 1449a	102689 ± 15532
46	Daidzein	Isoflavones	both	[M-H]-	15	253.051	0.7	253.05033 224.04793 133.02967 208.05243	Dose-dependent ↑ in cookie	622 ± 253b	2257 ± 644b	2501 ± 215b	22472 ± 7136a	291843 ± 46347
47	Biochanin A isomer 1	Isoflavones	both	[M+H]+	16.58	285.076	0.4	285.07632 269.04477 270.05285 242.05893	Dose-dependent ↑ in cookie	405 ± 255b	1834 ± 456b	2576 ± 210b	17185 ± 4991a	163911 ± 20469
48	Glycitein	Isoflavones	both	[M+H]+	15.53	285.076	-1.5	285.07626 270.05322 242.05818 229.08706	Dose-dependent ↑ in cookie	569 ± 192b	1627 ± 419b	1517 ± 153b	9720 ± 2953a	81203 ± 13537
49	Biochanin A isomer 2	Isoflavones	NEG	[M-H]-	22.62	283.061	-2.1	268.03664 239.03370 240.04308 211.04029	Dose-dependent ↑ in cookie	878 ± 606b	1247 ± 828b	2080 ± 228b	7487 ± 1407a	63279 ± 3439
50	Genistin	Isoflavones	NEG	[M-H]-	13.19	431.098	-1.7	268.03767 269.04464 431.09796 311.05720	Dose-dependent ↑ in cookie	152 ± 90b	438 ± 460b	627 ± 85b	4343 ± 1241a	60181 ± 9485
51	Tectorigenin	Isoflavones	NEG	[M-H]-	13.14	299.055	-2.8	284.03059 283.02082 110.00117 165.99204	Dose-dependent ↑ in cookie	130 ± 91b	574 ± 191b	647 ± 136b	3047 ± 707a	51693 ± 7147
52	Demethyltexasin	Isoflavones	POS	[M+H]+	13.08	271.06	-5.4	271.06121 145.03096 197.05917 225.05915	Dose-dependent ↑ in cookie	206 ± 70b	363 ± 43b	320 ± 67b	1457 ± 594a	19389 ± 3027
53	Dihydroferulic acid	Hydroxycinnamic acids	NEG	[M-H]-	10.2	195.067	3.8	121.03006 136.05314 135.04522 93.03476	Dose-dependent ↑ in cookie	520 ± 27b	4359 ± 1134b	5988 ± 605b	50359 ± 15814a	1401846 ± 247612
54	3-Hydroxy-4-methoxycinnamic acid	Hydroxycinnamic acids	NEG	[M-H]-	16.04	193.051	1.6	133.02832 133.03732 134.03762 132.02056	Dose-dependent ↑ in cookie	1130 ± 196b	4418 ± 1192b	6494 ± 257b	55633 ± 14785a	862760 ± 76658
55	Quinic acid	Hydroxycinnamic acids	NEG	[M-H]-	7.6	353.088	4.8	191.05646 85.02987 127.03968 111.04666	Dose-dependent ↑ in cookie	99 ± 56b	1446 ± 1142b	1507 ± 414b	22979 ± 7991a	836612 ± 225142
56	Caffeoylquinic acid isomer 1	Hydroxycinnamic acids	both	[M-H]-	8.06	353.088	0.2	173.04523 135.04531 191.05584 179.03506	Dose-dependent ↑ in cookie	159 ± 112b	1245 ± 636b	1340 ± 72b	18293 ± 6440a	549658 ± 152290
57	3-(3-Hydroxyphenyl)propionic acid	Hydroxycinnamic acids	NEG	[M-H]-	9.31	165.056	2.9	59.01438 93.03455 119.05125 121.06700	Dose-dependent ↑ in cookie	303 ± 220b	1948 ± 466b	2503 ± 128b	17731 ± 4325a	369757 ± 62445
58	Caffeoylquinic acid isomer 2	Hydroxycinnamic acids	both	[M-H]-	13.62	515.119	-1.8	173.04535 353.08658 179.03521 191.05683	Dose-dependent ↑ in cookie	66 ± 61b	276 ± 119b	286 ± 45b	3061 ± 792a	102429 ± 24750
59	Pterostilbene isomer 1	Stilbenes	both	[M+H]+	22.76	257.117	-1.3	181.06548 153.07145 165.07113 242.09819	Dose-dependent ↑ in cookie	148 ± 106b	536 ± 59b	666 ± 141b	3200 ± 729a	74282 ± 4102
60	Resveratrol isomer 1	Stilbenes	NEG	[M-H]-	14.33	227.071	-1.7	143.05034 227.06850 92.99594 185.06340	Dose-dependent ↑ in cookie	58 ± 33b	289 ± 54b	357 ± 104b	1883 ± 432a	32883 ± 3558
61	Resveratrol isomer 2	Stilbenes	NEG	[M-H]-	20.61	227.071	-1.8	185.06200 227.06753 117.03476 156.05544	Dose-dependent ↑ in cookie	101 ± 62c	577 ± 145b	575 ± 82b	1796 ± 285a	9183 ± 242
62	Apigeninidin	Anthocyanins	both	[M+H]+	10.08	255.066	2.1	255.06600 171.04401 157.06546 128.06085	Increased at 2% (partial)	1062 ± 792b	866 ± 575b	1605 ± 695b	12882 ± 5939a	1896115 ± 722369	3-deoxyanthocyanidin; detected both modes (255 [M]+ / 253 [M-2H]-)
63	Tectochrysin	Flavones	NEG	[M-H]-	11.37	267.066	-0.3	180.05703 224.04689 252.04245 267.06519	Increased at 2% (partial)	508 ± 146b	606 ± 186b	1259 ± 52b	13233 ± 649a	443399 ± 14947
64	Isovitexin	Flavones	NEG	[M-H]-	11.24	431.097	-2.3	311.05505 283.05985 431.10014 341.06382	Increased at 2% (partial)	583 ± 484b	598 ± 146b	557 ± 110b	3787 ± 1178a	66220 ± 12765
65	Vitexin	Flavones	POS	[M+H]+	11.25	433.112	-1.5	313.07075 283.05957 397.09367 323.09080	Increased at 2% (partial)	76 ± 32b	335 ± 114b	267 ± 126b	1861 ± 500a	31739 ± 5810
66	7-Glu Chrysoeriol	Flavones	NEG	[M-H]-	13.23	461.108	-2.8	283.02413 461.10634 446.08198 299.05594	Increased at 2% (partial)	41 ± 29b	250 ± 234b	211 ± 61b	1861 ± 378a	24332 ± 3307
67	Apigenin-7-O-glucoside isomer 1	Flavones	POS	[M+H]+	11.9	433.112	-1.6	271.06018 153.01793 98.98248 85.02838	Increased at 2% (partial)	241 ± 13b	162 ± 55b	233 ± 67b	1274 ± 341a	15390 ± 2510
68	Neodiosmin	Flavones	NEG	[M-H]-	12.86	607.165	-2.6	299.05602 284.03274 607.16906 607.13216	Increased at 2% (partial)	191 ± 156b	150 ± 120b	226 ± 11b	1125 ± 290a	14353 ± 2047
69	Naringenin-7-O-glucoside	Flavanones	NEG	[M-H]-	11.16	433.112	-5.4	271.05870 151.00537 313.05106 119.05151	Increased at 2% (partial)	88 ± 46b	477 ± 222b	272 ± 46b	2260 ± 669a	9010 ± 1237	Flavanone; 3-DXA biosynthetic precursor (-> apigeninidin)
70	Robinetin trimethyl ether	Flavonols	NEG	[M-H]-	14.25	343.081	-3.9	313.03147 328.05674 285.03968 343.08276	Increased at 2% (partial)	352 ± 269b	348 ± 110b	353 ± 99b	2024 ± 579a	28962 ± 4123
71	Neochlorogenic acid	Hydroxycinnamic acids	NEG	[M-H]-	6.05	353.088	-0.1	191.05633 135.04512 179.03519 134.03829	Increased at 2% (partial)	87 ± 31b	861 ± 677b	704 ± 168b	13619 ± 4410a	416016 ± 123768
72	4-coumarate	Hydroxycinnamic acids	NEG	[M-H]-	9.96	163.04	-0.1	119.05049 93.03548 117.03572 91.05628	Increased at 2% (partial)	2110 ± 163b	1693 ± 431b	2066 ± 218b	11399 ± 3189a	51165 ± 7952
73	Cyanidin-3,5-di-O-glucoside isomer 1	Anthocyanins	POS	[M]+	9.98	611.162	2.7	287.05522 449.10920 303.05232 355.06637	SBE only (not retained in cookie)	0 ± 0a	0 ± 0b	0 ± 0c	0 ± 0d	25827 ± 5641	MS/MS confirmed: aglycone m/z 287 (base) + glucose loss 449
74	Cyanidin-3,5-di-O-glucoside isomer 2	Anthocyanins	POS	[M]+	12.38	611.163	3.8	287.05479 611.16140 145.05054 611.18194	SBE only (not retained in cookie)	0 ± 0a	0 ± 0b	0 ± 0c	0 ± 0d	17295 ± 4148	MS/MS confirmed: aglycone m/z 287 (base) + glucose loss 449
75	Peonidin-3-O-glucoside	Anthocyanins	NEG	[M-2H]-	12.36	461.107	-3.1	299.05568 461.10860 284.03153 141.86873	SBE only (not retained in cookie)	51 ± 20b	43 ± 15b	79 ± 29b	627 ± 155a	9791 ± 1458	MS/MS confirmed (NEG [M-2H]-): aglycone 299 + -CH3 284
76	Luteolin-7-glucoside	Flavones	POS	[M+H]+	14.43	449.108	-0.8	287.05579 449.10759 418.18192 121.03091	SBE only (not retained in cookie)	394 ± 51b	583 ± 95b	557 ± 147b	1771 ± 468a	21911 ± 3139
77	3',4'-Dihydroxyflavone	Flavones	NEG	[M-H]-	17.38	253.05	-3.3	133.03035 253.05210 225.05288 129.03314	SBE only (not retained in cookie)	364 ± 333b	271 ± 145b	377 ± 49b	1783 ± 273a	18187 ± 3228
78	Isoshaftoside	Flavones	POS	[M+H]+	10.43	565.155	-2.2	379.08028 397.09221 325.07427 511.12278	SBE only (not retained in cookie)	1249 ± 175a	483 ± 223b	593 ± 78b	1713 ± 481a	17368 ± 3418
79	Glucoluteolin	Flavones	POS	[M+H]+	11.74	449.108	-5.5	287.05452 255.06302 449.11987 389.09187	SBE only (not retained in cookie)	317 ± 85b	404 ± 134b	512 ± 356b	1366 ± 389a	16383 ± 3719
80	Diosmin	Flavones	POS	[M+H]+	12.87	609.181	-1.5	301.07012 463.12414 609.18705 85.02766	SBE only (not retained in cookie)	257 ± 18b	160 ± 91b	180 ± 38b	922 ± 217a	13239 ± 1961
81	5,4'-Dihydroxy-7-methoxyflavone	Flavones	NEG	[M-H]-	18.89	283.06	-2.8	240.04307 268.03399 239.03434 159.00564	SBE only (not retained in cookie)	1207 ± 281a	1186 ± 506a	998 ± 296a	1488 ± 366a	10873 ± 1211
82	Sternbin	Flavanones	NEG	[M-H]-	11.83	301.071	-3.1	135.04715 139.04053 124.01972 165.01693	SBE only (not retained in cookie)	208 ± 29b	94 ± 86b	107 ± 78b	1025 ± 407a	12503 ± 1884
83	Kaempferide	Flavonols	NEG	[M-H]-	19.57	299.055	-2.3	284.03284 163.00534 164.01207 299.05277	SBE only (not retained in cookie)	1057 ± 615a	329 ± 152a	627 ± 533a	1469 ± 445a	29094 ± 7786
84	Kaempferol-7-O-neohesperidoside	Flavonols	NEG	[M-H]-	11.4	593.151	-0.6	285.03927 593.14847 593.07380 199.04395	SBE only (not retained in cookie)	22 ± 20b	28 ± 14b	77 ± 71b	755 ± 191a	10705 ± 1900
85	Demethoxycentaureidin 7-O-rutinoside	Flavonols	NEG	[M-H]-	13.53	637.177	-0.6	329.06540 637.17587 314.04349 313.03115	SBE only (not retained in cookie)	71 ± 110b	225 ± 151b	90 ± 15b	755 ± 239a	9122 ± 1446
86	Diferuloyl glycerol	Hydroxycinnamic acids	NEG	[M-H]-	19.25	443.133	-3.7	193.05082 134.03802 443.13515 160.01650	SBE only (not retained in cookie)	679 ± 50b	467 ± 110b	508 ± 120b	1963 ± 472a	22789 ± 2575
87	Sinapic acid	Hydroxycinnamic acids	POS	[M+H]+	11.04	225.075	-2.8	91.05401 119.04858 147.04383 65.03879	SBE only (not retained in cookie)	458 ± 114a	232 ± 240b	325 ± 42b	894 ± 301a	16282 ± 2888
88	Feruloylquinic acid	Hydroxycinnamic acids	NEG	[M-H]-	8.04	367.102	-4.3	134.03640 193.04931 135.04884 149.05981	SBE only (not retained in cookie)	1447 ± 265a	550 ± 219b	429 ± 27b	1735 ± 440a	7310 ± 1522
89	Pterostilbene isomer 2	Stilbenes	POS	[M+H]+	23.02	257.117	-1.2	181.06762 165.07106 121.06220 242.09351	SBE only (not retained in cookie)	137 ± 122a	171 ± 28a	165 ± 87a	253 ± 107a	9563 ± 1287

## Sheet: Table S2
Table S2. Volatile compounds of Taosu (SBE-0–SBE-2) and the SBE extract by HS-SPME-GC-MS: identification, fate, odor, semi-quantification (3-octanone equivalents, µg/kg; mean ± SD) and odor activity values (OAV). Superscript letters denote significant differences among the SBE levels (Tukey HSD, p < 0.05).
No.	Compound	Class	CAS	Formula	RI(exp)	RI(lit)	ID	Fate (extract→Taosu)	Odor	Peak area (3-octanone equiv., µg/kg)				Odor threshold (µg/kg, water)	OAV
										SBE-0 (mean ± SD)	SBE-0.5 (mean ± SD)	SBE-1 (mean ± SD)	SBE-2 (mean ± SD)		SBE-0 (mean ± SD)	SBE-0.5 (mean ± SD)	SBE-1 (mean ± SD)	SBE-2 (mean ± SD)
1	Pentanal	Aldehyde	110-62-3	C5H10O	735	700	MS, RI	Lipid oxidation (dough)	pungent/malty/almond	1389 ± 302a	1815 ± 812a	1368 ± 141a	1996 ± 267a	9	154 ± 34	202 ± 90	152 ± 16	222 ± 30
2	Hexanal	Aldehyde	66-25-1	C6H12O	799	800	MS, RI	Lipid oxidation (dough)	grassy/apple/fatty	3021 ± 577a	4120 ± 612a	4390 ± 1209a	3010 ± 717b	5	604 ± 115	824 ± 122	878 ± 242	602 ± 143
3	Heptanal	Aldehyde	111-71-7	C7H14O	900	901	MS, RI	Lipid oxidation (dough)	fatty/citrus	1321 ± 349a	1924 ± 310a	1781 ± 414a	1614 ± 185a	31	43 ± 11	62 ± 10	57 ± 13	52 ± 6.0
4	(E)-2-Heptenal	Aldehyde	18829-55-5	C7H12O	954	958	MS, RI	Lipid oxidation (dough)	fatty/grassy/almond	5381 ± 1437b	10363 ± 1842a	8144 ± 2140a	4636 ± 114b	51	106 ± 28	203 ± 36	160 ± 42	91 ± 2.2
5	Benzaldehyde	Aldehyde	100-52-7	C7H6O	956	961	MS, RI	Newly formed (Maillard)	bitter almond/cherry	5510 ± 1113b	11325 ± 2577a	8733 ± 1870a	5132 ± 50b	350	16 ± 3.2	32 ± 7.4	25 ± 5.3	15 ± 0.1
6	Phenylacetaldehyde	Aldehyde	122-78-1	C8H8O	1041	1045	MS, RI	Newly formed (Maillard)	honey/rose/floral	3789 ± 627a	4459 ± 1113a	4121 ± 977a	3983 ± 536a	4	947 ± 157	1115 ± 278	1030 ± 244	996 ± 134
7	(E)-2-Octenal	Aldehyde	2548-87-0	C8H14O	1057	1060	MS, RI	Lipid oxidation (dough)	fatty/nutty/green	1739 ± 390a	2191 ± 229a	2116 ± 407a	1521 ± 48b	61	29 ± 6.4	36 ± 3.8	35 ± 6.7	25 ± 0.8
8	Nonanal	Aldehyde	124-19-6	C9H18O	1104	1104	MS, RI	Lipid oxidation (dough)	fatty/citrus/green	4349 ± 724b	7589 ± 727a	8779 ± 1776a	4536 ± 332b	1.1	3954 ± 658	6899 ± 661	7981 ± 1615	4124 ± 302
9	(E,E)-2,4-Decadienal	Aldehyde	25152-84-5	C10H16O	1316	1317	MS, RI	Lipid oxidation (dough)	deep-fried/fatty (strong)	1177 ± 219b	2592 ± 248a	2246 ± 313a	1595 ± 22b	0.07	16814 ± 3129	37029 ± 3543	32086 ± 4471	22786 ± 314
10	2-Heptanone	Ketone	110-43-0	C7H14O	889	891	MS, RI	SBE-derived (retained)	fruity/blue cheese	9136 ± 2075a	7497 ± 1926a	11108 ± 3645a	11399 ± 656a	680	13 ± 3.1	11 ± 2.8	16 ± 5.4	17 ± 1.0
11	2-Nonanone	Ketone	821-55-6	C9H18O	1092	1091	MS, RI	SBE-derived (mostly lost)	fruity/floral/warm milk	8987 ± 1366a	11199 ± 1637a	12543 ± 2202a	13880 ± 149a	25	359 ± 55	448 ± 65	502 ± 88	555 ± 6.0
12	2-Undecanone	Ketone	112-12-9	C11H22O	1294	1294	MS, RI	SBE-derived (retained)	fruity/orange/waxy	4002 ± 540a	5309 ± 958a	4772 ± 435a	4567 ± 198a	10	400 ± 54	531 ± 96	477 ± 44	457 ± 20
13	2,3-Butanediol	Alcohol	19132-06-0	C4H10O2	784	785	MS, RI	SBE-derived (mostly lost)	—	412 ± 147a	576 ± 61a	290 ± 288a	473 ± 94a	—	—	—	—	—
14	1-Octen-3-ol	Alcohol	3391-86-4	C8H16O	986	980	MS, RI	Lipid oxidation (dough)	mushroom/earthy	4724 ± 1047a	4355 ± 1575a	5591 ± 442a	4102 ± 353a	1	4724 ± 1047	4355 ± 1575	5591 ± 442	4102 ± 353
15	2-Nonanol	Alcohol	628-99-9	C9H20O	1100	1100	MS, RI	SBE-derived (mostly lost)	waxy/citrus	623 ± 378a	1005 ± 642a	328 ± 140a	577 ± 493a	58	11 ± 6.5	17 ± 11	5.7 ± 2.4	9.9 ± 8.5
16	2-Phenylethanol	Alcohol	60-12-8	C8H10O	1110	1116	MS, RI	Newly formed (Maillard)	rose/honey	827 ± 190b	1341 ± 138b	1845 ± 246a	1840 ± 293a	1000	0.8 ± 0.2	1.3 ± 0.1	1.8 ± 0.2	1.8 ± 0.3
17	Furfural	Furan	98-01-1	C5H4O2	829	831	MS, RI	Newly formed (Maillard)	almond/caramel/bready	5105 ± 997b	10106 ± 2119b	16668 ± 3994a	8762 ± 649b	800	6.4 ± 1.2	13 ± 2.6	21 ± 5.0	11 ± 0.8
18	Furfuryl alcohol	Furan	4412-91-3	C5H6O2	851	852	MS, RI	Newly formed (Maillard)	caramel/bready/sweet	4144 ± 1126c	23863 ± 4653b	37314 ± 9002a	42421 ± 1640a	1900	2.2 ± 0.6	13 ± 2.4	20 ± 4.7	22 ± 0.9
19	2-Pentylfuran	Furan	3777-69-3	C9H14O	990	992	MS, RI	Lipid oxidation (dough)	green bean/buttery/green	2536 ± 687a	3797 ± 613a	3804 ± 978a	2222 ± 121b	4.8	528 ± 143	791 ± 128	792 ± 204	463 ± 25
20	1-Ethyl-2-methylpropyl acetate	Ester	35897-16-6	C8H16O2	898	901	MS, RI	SBE-derived (mostly lost)	—	802 ± 79a	1199 ± 234a	754 ± 105a	569 ± 97b	—	—	—	—	—
21	Ethyl 3-hydroxybutanoate	Ester	5405-41-4	C6H12O3	932	945	MS, RI	SBE-derived (mostly lost)	—	1495 ± 449a	1746 ± 177a	1335 ± 171a	2252 ± 493a	—	—	—	—	—
22	Ethyl hexanoate	Ester	123-66-0	C8H16O2	1000	1000	MS, RI	SBE-derived (mostly lost)	fruity/pineapple	5768 ± 505a	4880 ± 622a	6879 ± 2020a	7674 ± 572a	1.2	4807 ± 421	4067 ± 518	5732 ± 1683	6395 ± 477
23	Ethyl levulinate	Ester	539-88-8	C7H12O3	1063	1062	MS, RI	SBE-derived (mostly lost)	—	1258 ± 126a	1155 ± 201b	1231 ± 213a	1398 ± 32b	—	—	—	—	—
24	Ethyl heptanoate	Ester	106-30-9	C9H18O2	1099	1097	MS, RI	SBE-derived (mostly lost)	fruity	1252 ± 260a	1550 ± 229a	1319 ± 366a	1202 ± 479a	2.2	569 ± 118	705 ± 104	600 ± 166	546 ± 218
25	Ethyl octanoate	Ester	106-32-1	C10H20O2	1199	1196	MS, RI	SBE-derived (mostly lost)	fruity/waxy/brandy	7073 ± 946a	7015 ± 538b	8970 ± 1803a	11590 ± 1363a	5	1415 ± 189	1403 ± 108	1794 ± 361	2318 ± 273
26	Ethyl decanoate	Ester	110-38-3	C12H24O2	1397	1394	MS, RI	SBE-derived (mostly lost)	fruity/grape	618 ± 273a	674 ± 200a	1048 ± 628a	776 ± 378a	200	3.1 ± 1.4	3.4 ± 1.0	5.2 ± 3.1	3.9 ± 1.9
27	Hexanoic acid	Acid	142-62-1	C6H12O2	997	990	MS, RI	SBE-derived (retained)	sweaty/cheese	5734 ± 340a	5565 ± 851a	6864 ± 2210a	7394 ± 1016a	3000	1.9 ± 0.1	1.9 ± 0.3	2.3 ± 0.7	2.5 ± 0.3
28	Octanoic acid	Acid	124-07-2	C8H16O2	1180	1180	MS, RI	SBE-derived (retained)	fatty/rancid	1090 ± 558a	1448 ± 254a	1532 ± 144a	950 ± 440a	3000	0.4 ± 0.2	0.5 ± 0.1	0.5 ± 0.0	0.3 ± 0.1
29	Phenol	Phenol	108-95-2	C6H6O	981	980	MS, RI	Newly formed (Maillard)	medicinal/phenolic	1247 ± 167b	1729 ± 210a	2579 ± 645a	2998 ± 195a	5900	0.2 ± 0.0	0.3 ± 0.0	0.4 ± 0.1	0.5 ± 0.0
30	D-Limonene	Terpene	5989-27-5	C10H16	1025	1031	MS, RI	SBE-derived (mostly lost)	citrus/lemon	850 ± 51a	1109 ± 283a	1011 ± 127a	1103 ± 96a	34	25 ± 1.5	33 ± 8.3	30 ± 3.7	32 ± 2.8
31	Sesquiterpene	Terpene	395070-76-5	C15H24	1528	1490	MS, RI	SBE-derived (mostly lost)	woody	551 ± 276a	838 ± 193a	767 ± 418a	688 ± 117a	—	—	—	—	—
32	Benzothiazole	N/S-heterocycle	95-16-9	C7H5NS	1219	1226	MS, RI	Newly formed (Maillard)	rubbery/roasted	657 ± 280a	1014 ± 158a	1012 ± 224a	1744 ± 371a	80	8.2 ± 3.5	13 ± 2.0	13 ± 2.8	22 ± 4.6
OAV = semi-quantitative concentration / odor detection threshold in water (Van Gemert, 2011); OAV values are interpreted as relative indicators of odor contribution and dose-dependent trends, not absolute potencies. Blank cells indicate compounds for which no published water odor threshold was available.

## Sheet: Table S3
Table S3. n-Alkane (C8–C17) external-standard retention-index calibration (R² = 0.9994).
n-Alkane	Carbon no.	RT (min)	Assigned RI
C8	8	5.997	800
C9	9	9.93	900
C10	10	14.673	1000
C11	11	19.581	1100
C12	12	24.364	1200
C13	13	28.936	1300
C14	14	33.281	1400
C15	15	37.384	1500
C16	16	41.277	1600
C17	17	44.978	1700

## Sheet: Table S4
Table S4. Calibration parameters of the six spectrophotometric assays (TPC, TFC, TAC, DPPH, ABTS and FRAP).
Assay	Standard	Linear range	Calibration equation	R²
Total phenolic content (TPC)	Gallic acid	0.025–0.4 mg/mL	A = 2.442C + 0.066	0.9966
Total flavonoid content (TFC)	Rutin	1.0–3.0 mg/mL	A = 0.390C + 0.082	0.9956
Total anthocyanin content (TAC)	Luteolinidin	0.2–1.0 mg/mL	A = 1.839C − 0.068	0.9949
DPPH radical-scavenging	Trolox	0–140 µg/mL	A = -0.0065C + 0.973	0.9906
ABTS radical-scavenging	Trolox	0–180 µg/mL	A = -0.0052C + 0.932	0.9904
Ferric reducing antioxidant power (FRAP)	Trolox	6.25–200 µg/mL	A = 0.0046C + 0.281	0.9943

## Sheet: Table S5
Table S5. Validation parameters of the acrylamide and 5-hydroxymethylfurfural LC-MS/MS method (stable-isotope-dilution).
Parameter	Acrylamide (AA)	5-Hydroxymethylfurfural (5-HMF)
Internal standard (isotope dilution)	13C3-acrylamide	13C6-5-HMF
Linear range	5–200 ng/mL	5–200 ng/mL
Linearity, R²	0.9998	0.995
LOD	2.5 µg/kg	12.5 µg/kg
LOQ	8.3 µg/kg	41.5 µg/kg
Recovery	87.3–103.3%	83.2–104.3%
Precision (RSD, n=3)	1.2–6.8%	1.4–7.4%
Acrylamide and 5-HMF were quantified by stable-isotope-dilution LC-MS/MS (as described in Section 2.6). Linearity: R² = 0.9998 for acrylamide and 0.995 for 5-HMF over 5–200 ng/mL. LOD, LOQ, recovery and precision are listed above.

## Sheet: Table S6
Table S6. Comprehensive Pearson correlation matrix among all measured Taosu indicators — quality, antioxidant capacity, processing-safety contaminants, every identified phenolic compound (prefix “P:”) and every volatile compound (prefix “V:”) — across the four SBE formulations (SBE-0, SBE-0.5, SBE-1, SBE-2).
Parameter	Moisture	L*	a*	b*	ΔE	Hardness	Fracturability	Adhesiveness	Springiness	Cohesiveness	Resilience	TPC	TFC	TAC	ABTS	DPPH	FRAP	Acrylamide	5-HMF	P: Pelargonin isomer 2	P: Malvidin-3-O-glucoside	P: Pelargonin isomer 1	P: Apigenin	P: Luteolin	P: 5,7-Dihydroxy-2'-methoxyflavone	P: Hispidulin	P: Dimethoxyflavone (unspecified isomer)	P: Methoxyflavone (unspecified isomer)	P: 7-O-Methylchrysin	P: Cirsimaritin isomer 2	P: Velutin	P: Jaceosidin	P: 6-Methoxyluteolin	P: Chrysoeriol	P: 4',5,7-trihydroxy-3,6-dimethoxyflavone	P: Cirsimaritin isomer 1	P: Acacetin	P: Santin isomer 2	P: Diosmetin	P: Tricin	P: 7,4'-Di-O-methylapigenin	P: Nepetin	P: Apigenin-7-O-glucoside isomer 2	P: Santin isomer 1	P: Eupatilin	P: Flavone (unspecified) isomer 1	P: Cynaroside isomer 2	P: Plantaginin	P: 7-Hydroxy-3'-methoxyflavone
Moisture	1	0.97	-0.97	0.99	-0.98	-0.77	-1	0.98	0.17	-0.21	0.11	-0.77	-0.74	-0.81	-0.69	-0.83	-0.87	0.87	0.95	-0.63	-0.58	-0.57	-0.56	-0.5	-0.52	-0.53	-0.5	-0.53	-0.51	-0.53	-0.54	-0.52	-0.53	-0.55	-0.54	-0.56	-0.54	-0.53	-0.57	-0.5	-0.5	-0.55	-0.53	-0.58	-0.57	-0.56	-0.56	-0.58	-0.61
L*	0.97	1	-0.97	0.99	-1	-0.85	-0.98	0.95	0.26	0.02	0.27	-0.83	-0.87	-0.91	-0.76	-0.91	-0.93	0.92	0.96	-0.71	-0.64	-0.63	-0.63	-0.58	-0.59	-0.6	-0.58	-0.6	-0.59	-0.6	-0.61	-0.59	-0.61	-0.62	-0.62	-0.63	-0.62	-0.6	-0.64	-0.58	-0.57	-0.62	-0.59	-0.64	-0.63	-0.63	-0.63	-0.64	-0.67
a*	-0.97	-0.97	1	-0.99	0.98	0.9	0.99	-0.92	-0.03	0.17	-0.04	0.9	0.85	0.9	0.84	0.93	0.96	-0.96	-1	0.8	0.76	0.75	0.74	0.69	0.7	0.71	0.69	0.71	0.7	0.71	0.73	0.71	0.72	0.73	0.73	0.74	0.72	0.71	0.75	0.69	0.69	0.73	0.71	0.76	0.75	0.74	0.74	0.76	0.78
b*	0.99	0.99	-0.99	1	-0.99	-0.85	-1	0.96	0.14	-0.14	0.12	-0.84	-0.82	-0.88	-0.77	-0.9	-0.93	0.93	0.98	-0.72	-0.67	-0.66	-0.65	-0.6	-0.61	-0.62	-0.6	-0.62	-0.61	-0.62	-0.64	-0.62	-0.63	-0.64	-0.64	-0.65	-0.64	-0.62	-0.67	-0.6	-0.6	-0.64	-0.62	-0.67	-0.66	-0.66	-0.66	-0.67	-0.7
ΔE	-0.98	-1	0.98	-0.99	1	0.86	0.99	-0.96	-0.22	0.03	-0.22	0.84	0.86	0.91	0.77	0.92	0.94	-0.93	-0.97	0.72	0.66	0.65	0.65	0.59	0.6	0.62	0.6	0.61	0.61	0.62	0.63	0.61	0.62	0.63	0.63	0.65	0.63	0.62	0.66	0.59	0.59	0.63	0.61	0.66	0.65	0.65	0.64	0.66	0.69
Hardness	-0.77	-0.85	0.9	-0.85	0.86	1	0.83	-0.67	0.15	-0.03	-0.02	0.99	0.96	0.97	0.98	0.99	0.98	-0.98	-0.93	0.97	0.94	0.94	0.94	0.92	0.92	0.93	0.92	0.92	0.93	0.93	0.93	0.92	0.93	0.93	0.93	0.94	0.94	0.93	0.94	0.92	0.91	0.93	0.92	0.94	0.94	0.94	0.94	0.94	0.95
Fracturability	-1	-0.98	0.99	-1	0.99	0.83	1	-0.96	-0.12	0.19	-0.08	0.83	0.79	0.85	0.75	0.88	0.91	-0.92	-0.97	0.7	0.65	0.64	0.63	0.58	0.59	0.61	0.58	0.6	0.59	0.61	0.62	0.6	0.61	0.63	0.62	0.64	0.62	0.6	0.65	0.58	0.58	0.62	0.61	0.66	0.65	0.64	0.64	0.66	0.68
Adhesiveness	0.98	0.95	-0.92	0.96	-0.96	-0.67	-0.96	1	0.35	-0.11	0.25	-0.65	-0.68	-0.75	-0.56	-0.76	-0.79	0.79	0.88	-0.5	-0.43	-0.42	-0.41	-0.35	-0.36	-0.38	-0.35	-0.37	-0.36	-0.37	-0.39	-0.37	-0.38	-0.4	-0.39	-0.41	-0.39	-0.37	-0.42	-0.34	-0.34	-0.4	-0.37	-0.43	-0.42	-0.41	-0.41	-0.43	-0.46
Springiness	0.17	0.26	-0.03	0.14	-0.22	0.15	-0.12	0.35	1	0.65	0.93	0.24	-0.1	-0.1	0.31	0.02	0.01	-0.11	-0.02	0.35	0.45	0.46	0.44	0.49	0.49	0.48	0.49	0.48	0.45	0.48	0.47	0.49	0.47	0.47	0.46	0.46	0.45	0.47	0.44	0.49	0.5	0.47	0.5	0.47	0.47	0.46	0.47	0.46	0.44
Cohesiveness	-0.21	0.02	0.17	-0.14	0.03	-0.03	0.19	-0.11	0.65	1	0.87	0.08	-0.28	-0.2	0.05	-0.07	-0.02	-0.09	-0.15	0.03	0.11	0.11	0.06	0.09	0.09	0.09	0.08	0.09	0.04	0.09	0.1	0.1	0.09	0.11	0.09	0.1	0.07	0.08	0.09	0.08	0.1	0.1	0.12	0.13	0.13	0.1	0.12	0.13	0.13
Resilience	0.11	0.27	-0.04	0.12	-0.22	-0.02	-0.08	0.25	0.93	0.87	1	0.09	-0.29	-0.26	0.13	-0.12	-0.1	-0.01	0.02	0.14	0.25	0.25	0.22	0.27	0.27	0.26	0.27	0.26	0.22	0.26	0.26	0.27	0.26	0.26	0.25	0.25	0.23	0.25	0.23	0.26	0.28	0.26	0.29	0.27	0.27	0.25	0.27	0.26	0.25
TPC	-0.77	-0.83	0.9	-0.84	0.84	0.99	0.83	-0.65	0.24	0.08	0.09	1	0.92	0.94	0.99	0.98	0.97	-0.98	-0.93	0.98	0.96	0.96	0.96	0.94	0.94	0.95	0.94	0.94	0.94	0.95	0.95	0.94	0.95	0.95	0.95	0.96	0.95	0.94	0.96	0.93	0.93	0.95	0.94	0.96	0.96	0.96	0.96	0.96	0.97
TFC	-0.74	-0.87	0.85	-0.82	0.86	0.96	0.79	-0.68	-0.1	-0.28	-0.29	0.92	1	0.99	0.91	0.98	0.96	-0.93	-0.88	0.9	0.84	0.84	0.85	0.82	0.82	0.83	0.82	0.83	0.84	0.83	0.83	0.82	0.83	0.83	0.84	0.84	0.84	0.83	0.85	0.82	0.81	0.83	0.82	0.84	0.83	0.84	0.83	0.84	0.85
TAC	-0.81	-0.91	0.9	-0.88	0.91	0.97	0.85	-0.75	-0.1	-0.2	-0.26	0.94	0.99	1	0.91	0.99	0.98	-0.96	-0.93	0.89	0.84	0.83	0.84	0.8	0.81	0.82	0.8	0.81	0.83	0.82	0.82	0.81	0.82	0.82	0.83	0.83	0.83	0.82	0.84	0.8	0.8	0.82	0.81	0.83	0.83	0.83	0.83	0.83	0.85
ABTS	-0.69	-0.76	0.84	-0.77	0.77	0.98	0.75	-0.56	0.31	0.05	0.13	0.99	0.91	0.91	1	0.95	0.94	-0.95	-0.88	1	0.99	0.98	0.99	0.97	0.97	0.98	0.97	0.98	0.98	0.98	0.98	0.98	0.98	0.98	0.98	0.98	0.98	0.98	0.99	0.97	0.97	0.98	0.97	0.99	0.98	0.98	0.98	0.99	0.99
DPPH	-0.83	-0.91	0.93	-0.9	0.92	0.99	0.88	-0.76	0.02	-0.07	-0.12	0.98	0.98	0.99	0.95	1	1	-0.99	-0.96	0.93	0.89	0.88	0.89	0.85	0.86	0.87	0.85	0.86	0.87	0.87	0.87	0.86	0.87	0.87	0.88	0.88	0.88	0.87	0.89	0.85	0.85	0.87	0.86	0.89	0.88	0.88	0.88	0.89	0.9
FRAP	-0.87	-0.93	0.96	-0.93	0.94	0.98	0.91	-0.79	0.01	-0.02	-0.1	0.97	0.96	0.98	0.94	1	1	-0.99	-0.98	0.92	0.87	0.87	0.87	0.83	0.84	0.85	0.83	0.84	0.84	0.84	0.85	0.84	0.85	0.86	0.86	0.86	0.86	0.84	0.87	0.83	0.82	0.85	0.84	0.87	0.86	0.86	0.86	0.87	0.89
Acrylamide	0.87	0.92	-0.96	0.93	-0.93	-0.98	-0.92	0.79	-0.11	-0.09	-0.01	-0.98	-0.93	-0.96	-0.95	-0.99	-0.99	1	0.98	-0.93	-0.9	-0.89	-0.89	-0.85	-0.86	-0.87	-0.85	-0.87	-0.86	-0.87	-0.88	-0.86	-0.87	-0.88	-0.88	-0.89	-0.88	-0.87	-0.89	-0.85	-0.85	-0.88	-0.87	-0.9	-0.89	-0.89	-0.89	-0.9	-0.91
5-HMF	0.95	0.96	-1	0.98	-0.97	-0.93	-0.97	0.88	-0.02	-0.15	0.02	-0.93	-0.88	-0.93	-0.88	-0.96	-0.98	0.98	1	-0.85	-0.81	-0.8	-0.79	-0.75	-0.76	-0.77	-0.75	-0.77	-0.76	-0.77	-0.78	-0.76	-0.77	-0.79	-0.78	-0.79	-0.78	-0.77	-0.8	-0.75	-0.75	-0.78	-0.77	-0.81	-0.8	-0.8	-0.79	-0.81	-0.83
P: Pelargonin isomer 2	-0.63	-0.71	0.8	-0.72	0.72	0.97	0.7	-0.5	0.35	0.03	0.14	0.98	0.9	0.89	1	0.93	0.92	-0.93	-0.85	1	0.99	0.99	0.99	0.98	0.99	0.99	0.98	0.99	0.99	0.99	0.99	0.99	0.99	0.99	0.99	0.99	0.99	0.99	0.99	0.98	0.98	0.99	0.99	0.99	0.99	0.99	0.99	0.99	0.99
P: Malvidin-3-O-glucoside	-0.58	-0.64	0.76	-0.67	0.66	0.94	0.65	-0.43	0.45	0.11	0.25	0.96	0.84	0.84	0.99	0.89	0.87	-0.9	-0.81	0.99	1	1	1	1	1	1	1	1	0.99	1	1	1	1	1	1	1	1	1	1	1	1	1	1	1	1	1	1	1	1
P: Pelargonin isomer 1	-0.57	-0.63	0.75	-0.66	0.65	0.94	0.64	-0.42	0.46	0.11	0.25	0.96	0.84	0.83	0.98	0.88	0.87	-0.89	-0.8	0.99	1	1	1	1	1	1	1	1	1	1	1	1	1	1	1	1	1	1	1	1	1	1	1	1	1	1	1	1	1
P: Apigenin	-0.56	-0.63	0.74	-0.65	0.65	0.94	0.63	-0.41	0.44	0.06	0.22	0.96	0.85	0.84	0.99	0.89	0.87	-0.89	-0.79	0.99	1	1	1	1	1	1	1	1	1	1	1	1	1	1	1	1	1	1	1	1	1	1	1	1	1	1	1	1	1
P: Luteolin	-0.5	-0.58	0.69	-0.6	0.59	0.92	0.58	-0.35	0.49	0.09	0.27	0.94	0.82	0.8	0.97	0.85	0.83	-0.85	-0.75	0.98	1	1	1	1	1	1	1	1	1	1	1	1	1	1	1	1	1	1	1	1	1	1	1	1	1	1	1	1	0.99
P: 5,7-Dihydroxy-2'-methoxyflavone	-0.52	-0.59	0.7	-0.61	0.6	0.92	0.59	-0.36	0.49	0.09	0.27	0.94	0.82	0.81	0.97	0.86	0.84	-0.86	-0.76	0.99	1	1	1	1	1	1	1	1	1	1	1	1	1	1	1	1	1	1	1	1	1	1	1	1	1	1	1	1	0.99
P: Hispidulin	-0.53	-0.6	0.71	-0.62	0.62	0.93	0.61	-0.38	0.48	0.09	0.26	0.95	0.83	0.82	0.98	0.87	0.85	-0.87	-0.77	0.99	1	1	1	1	1	1	1	1	1	1	1	1	1	1	1	1	1	1	1	1	1	1	1	1	1	1	1	1	0.99
P: Dimethoxyflavone (unspecified isomer)	-0.5	-0.58	0.69	-0.6	0.6	0.92	0.58	-0.35	0.49	0.08	0.27	0.94	0.82	0.8	0.97	0.85	0.83	-0.85	-0.75	0.98	1	1	1	1	1	1	1	1	1	1	1	1	1	1	1	1	1	1	1	1	1	1	1	1	1	1	1	1	0.99
P: Methoxyflavone (unspecified isomer)	-0.53	-0.6	0.71	-0.62	0.61	0.92	0.6	-0.37	0.48	0.09	0.26	0.94	0.83	0.81	0.98	0.86	0.84	-0.87	-0.77	0.99	1	1	1	1	1	1	1	1	1	1	1	1	1	1	1	1	1	1	1	1	1	1	1	1	1	1	1	1	0.99
P: 7-O-Methylchrysin	-0.51	-0.59	0.7	-0.61	0.61	0.93	0.59	-0.36	0.45	0.04	0.22	0.94	0.84	0.83	0.98	0.87	0.84	-0.86	-0.76	0.99	0.99	1	1	1	1	1	1	1	1	1	1	1	1	1	1	1	1	1	1	1	1	1	1	0.99	0.99	1	1	0.99	0.99
P: Cirsimaritin isomer 2	-0.53	-0.6	0.71	-0.62	0.62	0.93	0.61	-0.37	0.48	0.09	0.26	0.95	0.83	0.82	0.98	0.87	0.84	-0.87	-0.77	0.99	1	1	1	1	1	1	1	1	1	1	1	1	1	1	1	1	1	1	1	1	1	1	1	1	1	1	1	1	0.99
P: Velutin	-0.54	-0.61	0.73	-0.64	0.63	0.93	0.62	-0.39	0.47	0.1	0.26	0.95	0.83	0.82	0.98	0.87	0.85	-0.88	-0.78	0.99	1	1	1	1	1	1	1	1	1	1	1	1	1	1	1	1	1	1	1	1	1	1	1	1	1	1	1	1	1
P: Jaceosidin	-0.52	-0.59	0.71	-0.62	0.61	0.92	0.6	-0.37	0.49	0.1	0.27	0.94	0.82	0.81	0.98	0.86	0.84	-0.86	-0.76	0.99	1	1	1	1	1	1	1	1	1	1	1	1	1	1	1	1	1	1	1	1	1	1	1	1	1	1	1	1	0.99
P: 6-Methoxyluteolin	-0.53	-0.61	0.72	-0.63	0.62	0.93	0.61	-0.38	0.47	0.09	0.26	0.95	0.83	0.82	0.98	0.87	0.85	-0.87	-0.77	0.99	1	1	1	1	1	1	1	1	1	1	1	1	1	1	1	1	1	1	1	1	1	1	1	1	1	1	1	1	1
P: Chrysoeriol	-0.55	-0.62	0.73	-0.64	0.63	0.93	0.63	-0.4	0.47	0.11	0.26	0.95	0.83	0.82	0.98	0.87	0.86	-0.88	-0.79	0.99	1	1	1	1	1	1	1	1	1	1	1	1	1	1	1	1	1	1	1	1	1	1	1	1	1	1	1	1	1
P: 4',5,7-trihydroxy-3,6-dimethoxyflavone	-0.54	-0.62	0.73	-0.64	0.63	0.93	0.62	-0.39	0.46	0.09	0.25	0.95	0.84	0.83	0.98	0.88	0.86	-0.88	-0.78	0.99	1	1	1	1	1	1	1	1	1	1	1	1	1	1	1	1	1	1	1	1	1	1	1	1	1	1	1	1	1
P: Cirsimaritin isomer 1	-0.56	-0.63	0.74	-0.65	0.65	0.94	0.64	-0.41	0.46	0.1	0.25	0.96	0.84	0.83	0.98	0.88	0.86	-0.89	-0.79	0.99	1	1	1	1	1	1	1	1	1	1	1	1	1	1	1	1	1	1	1	1	1	1	1	1	1	1	1	1	1
P: Acacetin	-0.54	-0.62	0.72	-0.64	0.63	0.94	0.62	-0.39	0.45	0.07	0.23	0.95	0.84	0.83	0.98	0.88	0.86	-0.88	-0.78	0.99	1	1	1	1	1	1	1	1	1	1	1	1	1	1	1	1	1	1	1	1	1	1	1	1	1	1	1	1	1
P: Santin isomer 2	-0.53	-0.6	0.71	-0.62	0.62	0.93	0.6	-0.37	0.47	0.08	0.25	0.94	0.83	0.82	0.98	0.87	0.84	-0.87	-0.77	0.99	1	1	1	1	1	1	1	1	1	1	1	1	1	1	1	1	1	1	1	1	1	1	1	1	1	1	1	1	0.99
P: Diosmetin	-0.57	-0.64	0.75	-0.67	0.66	0.94	0.65	-0.42	0.44	0.09	0.23	0.96	0.85	0.84	0.99	0.89	0.87	-0.89	-0.8	0.99	1	1	1	1	1	1	1	1	1	1	1	1	1	1	1	1	1	1	1	1	1	1	1	1	1	1	1	1	1
P: Tricin	-0.5	-0.58	0.69	-0.6	0.59	0.92	0.58	-0.34	0.49	0.08	0.26	0.93	0.82	0.8	0.97	0.85	0.83	-0.85	-0.75	0.98	1	1	1	1	1	1	1	1	1	1	1	1	1	1	1	1	1	1	1	1	1	1	1	0.99	1	1	1	0.99	0.99
P: 7,4'-Di-O-methylapigenin	-0.5	-0.57	0.69	-0.6	0.59	0.91	0.58	-0.34	0.5	0.1	0.28	0.93	0.81	0.8	0.97	0.85	0.82	-0.85	-0.75	0.98	1	1	1	1	1	1	1	1	1	1	1	1	1	1	1	1	1	1	1	1	1	1	1	0.99	1	1	1	0.99	0.99
P: Nepetin	-0.55	-0.62	0.73	-0.64	0.63	0.93	0.62	-0.4	0.47	0.1	0.26	0.95	0.83	0.82	0.98	0.87	0.85	-0.88	-0.78	0.99	1	1	1	1	1	1	1	1	1	1	1	1	1	1	1	1	1	1	1	1	1	1	1	1	1	1	1	1	1
P: Apigenin-7-O-glucoside isomer 2	-0.53	-0.59	0.71	-0.62	0.61	0.92	0.61	-0.37	0.5	0.12	0.29	0.94	0.82	0.81	0.97	0.86	0.84	-0.87	-0.77	0.99	1	1	1	1	1	1	1	1	1	1	1	1	1	1	1	1	1	1	1	1	1	1	1	1	1	1	1	1	1
P: Santin isomer 1	-0.58	-0.64	0.76	-0.67	0.66	0.94	0.66	-0.43	0.47	0.13	0.27	0.96	0.84	0.83	0.99	0.89	0.87	-0.9	-0.81	0.99	1	1	1	1	1	1	1	1	0.99	1	1	1	1	1	1	1	1	1	1	0.99	0.99	1	1	1	1	1	1	1	1
P: Eupatilin	-0.57	-0.63	0.75	-0.66	0.65	0.94	0.65	-0.42	0.47	0.13	0.27	0.96	0.83	0.83	0.98	0.88	0.86	-0.89	-0.8	0.99	1	1	1	1	1	1	1	1	0.99	1	1	1	1	1	1	1	1	1	1	1	1	1	1	1	1	1	1	1	1
P: Flavone (unspecified) isomer 1	-0.56	-0.63	0.74	-0.66	0.65	0.94	0.64	-0.41	0.46	0.1	0.25	0.96	0.84	0.83	0.98	0.88	0.86	-0.89	-0.8	0.99	1	1	1	1	1	1	1	1	1	1	1	1	1	1	1	1	1	1	1	1	1	1	1	1	1	1	1	1	1
P: Cynaroside isomer 2	-0.56	-0.63	0.74	-0.66	0.64	0.94	0.64	-0.41	0.47	0.12	0.27	0.96	0.83	0.83	0.98	0.88	0.86	-0.89	-0.79	0.99	1	1	1	1	1	1	1	1	1	1	1	1	1	1	1	1	1	1	1	1	1	1	1	1	1	1	1	1	1
P: Plantaginin	-0.58	-0.64	0.76	-0.67	0.66	0.94	0.66	-0.43	0.46	0.13	0.26	0.96	0.84	0.83	0.99	0.89	0.87	-0.9	-0.81	0.99	1	1	1	1	1	1	1	1	0.99	1	1	1	1	1	1	1	1	1	1	0.99	0.99	1	1	1	1	1	1	1	1
P: 7-Hydroxy-3'-methoxyflavone	-0.61	-0.67	0.78	-0.7	0.69	0.95	0.68	-0.46	0.44	0.13	0.25	0.97	0.85	0.85	0.99	0.9	0.89	-0.91	-0.83	0.99	1	1	1	0.99	0.99	0.99	0.99	0.99	0.99	0.99	1	0.99	1	1	1	1	1	0.99	1	0.99	0.99	1	1	1	1	1	1	1	1
P: Cynaroside isomer 1	-0.56	-0.62	0.74	-0.65	0.64	0.93	0.63	-0.41	0.48	0.12	0.27	0.95	0.83	0.82	0.98	0.88	0.86	-0.88	-0.79	0.99	1	1	1	1	1	1	1	1	1	1	1	1	1	1	1	1	1	1	1	1	1	1	1	1	1	1	1	1	1
P: Flavone (unspecified) isomer 2	-0.54	-0.62	0.73	-0.64	0.64	0.94	0.62	-0.39	0.45	0.07	0.23	0.95	0.85	0.83	0.98	0.88	0.86	-0.88	-0.78	0.99	1	1	1	1	1	1	1	1	1	1	1	1	1	1	1	1	1	1	1	1	1	1	1	1	1	1	1	1	1
P: Methoxyflavone O-hexoside (unspecified)	-0.56	-0.62	0.74	-0.65	0.64	0.93	0.63	-0.4	0.48	0.13	0.28	0.95	0.83	0.82	0.98	0.87	0.86	-0.88	-0.79	0.99	1	1	1	1	1	1	1	1	1	1	1	1	1	1	1	1	1	1	1	1	1	1	1	1	1	1	1	1	1
P: Pectolinarin	-0.57	-0.64	0.75	-0.66	0.66	0.94	0.65	-0.42	0.45	0.09	0.24	0.96	0.85	0.84	0.99	0.89	0.87	-0.89	-0.8	0.99	1	1	1	1	1	1	1	1	1	1	1	1	1	1	1	1	1	1	1	1	1	1	1	1	1	1	1	1	1
P: Rhoifolin	-0.56	-0.62	0.74	-0.65	0.64	0.94	0.63	-0.4	0.46	0.1	0.25	0.96	0.84	0.83	0.98	0.88	0.86	-0.88	-0.79	0.99	1	1	1	1	1	1	1	1	1	1	1	1	1	1	1	1	1	1	1	1	1	1	1	1	1	1	1	1	1
P: Naringenin	-0.53	-0.61	0.72	-0.63	0.62	0.93	0.61	-0.38	0.46	0.06	0.23	0.95	0.84	0.83	0.98	0.87	0.85	-0.87	-0.77	0.99	1	1	1	1	1	1	1	1	1	1	1	1	1	1	1	1	1	1	1	1	1	1	1	1	1	1	1	1	0.99
P: Sakuranetin	-0.54	-0.61	0.72	-0.64	0.63	0.93	0.62	-0.39	0.47	0.09	0.26	0.95	0.83	0.82	0.98	0.87	0.85	-0.88	-0.78	0.99	1	1	1	1	1	1	1	1	1	1	1	1	1	1	1	1	1	1	1	1	1	1	1	1	1	1	1	1	1
P: Eriodictyol	-0.56	-0.63	0.74	-0.65	0.65	0.94	0.63	-0.41	0.44	0.08	0.23	0.96	0.85	0.84	0.98	0.89	0.87	-0.89	-0.79	0.99	1	1	1	1	1	1	1	1	1	1	1	1	1	1	1	1	1	1	1	1	1	1	1	1	1	1	1	1	1
P: 2'-Hydroxyflavanone	-0.58	-0.64	0.76	-0.67	0.66	0.94	0.65	-0.43	0.45	0.11	0.24	0.96	0.85	0.84	0.99	0.89	0.87	-0.9	-0.81	0.99	1	1	1	1	1	1	1	1	1	1	1	1	1	1	1	1	1	1	1	1	1	1	1	1	1	1	1	1	1
P: Flavanone (unspecified isomer)	-0.62	-0.68	0.79	-0.7	0.7	0.96	0.69	-0.47	0.42	0.11	0.23	0.97	0.86	0.86	0.99	0.91	0.89	-0.92	-0.83	1	1	1	1	0.99	0.99	0.99	0.99	0.99	0.99	0.99	1	0.99	0.99	1	1	1	1	0.99	1	0.99	0.99	1	0.99	1	1	1	1	1	1
P: 5,7,4'-Trihydroxy-8-methylflavanone	-0.58	-0.65	0.76	-0.68	0.67	0.95	0.66	-0.44	0.43	0.09	0.23	0.97	0.86	0.85	0.99	0.9	0.88	-0.9	-0.81	1	1	1	1	1	1	1	1	1	1	1	1	1	1	1	1	1	1	1	1	0.99	0.99	1	1	1	1	1	1	1	1
P: 4'-Hydroxy-5,7-dimethoxyflavanone	-0.55	-0.63	0.73	-0.65	0.65	0.94	0.63	-0.41	0.41	0.03	0.19	0.96	0.87	0.85	0.98	0.89	0.87	-0.88	-0.79	0.99	1	1	1	1	1	1	1	1	1	1	1	1	1	1	1	1	1	1	1	1	0.99	1	0.99	0.99	0.99	1	1	0.99	0.99
P: Kaempferol isomer 1	-0.51	-0.58	0.7	-0.61	0.6	0.92	0.59	-0.35	0.5	0.1	0.28	0.94	0.81	0.8	0.97	0.85	0.83	-0.86	-0.76	0.98	1	1	1	1	1	1	1	1	1	1	1	1	1	1	1	1	1	1	1	1	1	1	1	1	1	1	1	1	0.99
P: Kaempferol isomer 2	-0.57	-0.65	0.75	-0.67	0.66	0.95	0.65	-0.43	0.43	0.08	0.22	0.96	0.86	0.85	0.99	0.89	0.88	-0.9	-0.8	1	1	1	1	1	1	1	1	1	1	1	1	1	1	1	1	1	1	1	1	1	1	1	1	1	1	1	1	1	1
P: 3-Hydroxy-3',4'-Dimethoxyflavone	-0.6	-0.67	0.77	-0.69	0.68	0.95	0.67	-0.46	0.43	0.11	0.23	0.97	0.86	0.85	0.99	0.9	0.89	-0.91	-0.82	1	1	1	1	0.99	0.99	1	0.99	1	0.99	1	1	1	1	1	1	1	1	1	1	0.99	0.99	1	1	1	1	1	1	1	1
P: Daidzein	-0.52	-0.59	0.71	-0.61	0.6	0.92	0.6	-0.36	0.5	0.11	0.28	0.94	0.81	0.8	0.97	0.86	0.83	-0.86	-0.76	0.98	1	1	1	1	1	1	1	1	1	1	1	1	1	1	1	1	1	1	1	1	1	1	1	1	1	1	1	1	0.99
P: Biochanin A isomer 1	-0.54	-0.61	0.73	-0.64	0.63	0.93	0.62	-0.39	0.46	0.09	0.25	0.95	0.84	0.83	0.98	0.87	0.85	-0.88	-0.78	0.99	1	1	1	1	1	1	1	1	1	1	1	1	1	1	1	1	1	1	1	1	1	1	1	1	1	1	1	1	1
P: Glycitein	-0.55	-0.61	0.73	-0.64	0.62	0.92	0.62	-0.39	0.5	0.14	0.29	0.95	0.82	0.81	0.98	0.86	0.85	-0.87	-0.78	0.99	1	1	1	1	1	1	1	1	0.99	1	1	1	1	1	1	1	1	1	1	1	1	1	1	1	1	1	1	1	1
P: Biochanin A isomer 2	-0.55	-0.64	0.73	-0.65	0.65	0.95	0.63	-0.41	0.41	0.02	0.18	0.96	0.87	0.86	0.99	0.89	0.87	-0.88	-0.79	0.99	1	1	1	1	1	1	1	1	1	1	1	1	1	1	1	1	1	1	1	1	0.99	1	0.99	0.99	0.99	1	1	0.99	0.99
P: Genistin	-0.53	-0.6	0.71	-0.62	0.62	0.93	0.61	-0.38	0.47	0.08	0.25	0.95	0.83	0.82	0.98	0.87	0.85	-0.87	-0.77	0.99	1	1	1	1	1	1	1	1	1	1	1	1	1	1	1	1	1	1	1	1	1	1	1	1	1	1	1	1	0.99
P: Tectorigenin	-0.6	-0.66	0.77	-0.69	0.68	0.95	0.67	-0.45	0.44	0.11	0.24	0.97	0.85	0.85	0.99	0.9	0.88	-0.9	-0.82	0.99	1	1	1	0.99	1	1	0.99	1	0.99	1	1	1	1	1	1	1	1	1	1	0.99	0.99	1	1	1	1	1	1	1	1
P: Demethyltexasin	-0.54	-0.6	0.73	-0.64	0.62	0.92	0.62	-0.39	0.51	0.16	0.31	0.95	0.81	0.8	0.97	0.86	0.84	-0.87	-0.78	0.98	1	1	1	1	1	1	1	1	0.99	1	1	1	1	1	1	1	1	1	1	1	1	1	1	1	1	1	1	1	1
P: Dihydroferulic acid	-0.53	-0.6	0.72	-0.63	0.62	0.93	0.61	-0.38	0.48	0.1	0.26	0.95	0.83	0.82	0.98	0.87	0.85	-0.87	-0.77	0.99	1	1	1	1	1	1	1	1	1	1	1	1	1	1	1	1	1	1	1	1	1	1	1	1	1	1	1	1	1
P: 3-Hydroxy-4-methoxycinnamic acid	-0.52	-0.59	0.71	-0.62	0.61	0.92	0.6	-0.36	0.48	0.09	0.26	0.94	0.82	0.81	0.97	0.86	0.84	-0.86	-0.76	0.99	1	1	1	1	1	1	1	1	1	1	1	1	1	1	1	1	1	1	1	1	1	1	1	1	1	1	1	1	0.99
P: Quinic acid	-0.5	-0.57	0.69	-0.6	0.59	0.91	0.58	-0.34	0.52	0.12	0.3	0.93	0.8	0.79	0.97	0.84	0.82	-0.85	-0.75	0.98	1	1	1	1	1	1	1	1	1	1	1	1	1	1	1	1	1	1	1	1	1	1	1	1	1	1	1	1	0.99
P: Caffeoylquinic acid isomer 1	-0.5	-0.57	0.69	-0.6	0.59	0.91	0.58	-0.35	0.51	0.11	0.29	0.93	0.8	0.79	0.97	0.85	0.82	-0.85	-0.75	0.98	1	1	1	1	1	1	1	1	1	1	1	1	1	1	1	1	1	1	1	1	1	1	1	1	1	1	1	1	0.99
P: 3-(3-Hydroxyphenyl)propionic acid	-0.55	-0.61	0.73	-0.64	0.63	0.93	0.62	-0.39	0.47	0.1	0.26	0.95	0.83	0.82	0.98	0.87	0.85	-0.88	-0.78	0.99	1	1	1	1	1	1	1	1	1	1	1	1	1	1	1	1	1	1	1	1	1	1	1	1	1	1	1	1	1
P: Caffeoylquinic acid isomer 2	-0.51	-0.58	0.7	-0.61	0.6	0.91	0.59	-0.35	0.51	0.12	0.29	0.94	0.81	0.8	0.97	0.85	0.83	-0.86	-0.76	0.98	1	1	1	1	1	1	1	1	1	1	1	1	1	1	1	1	1	1	1	1	1	1	1	1	1	1	1	1	0.99
P: Pterostilbene isomer 1	-0.58	-0.65	0.76	-0.67	0.67	0.95	0.66	-0.43	0.44	0.1	0.23	0.96	0.85	0.85	0.99	0.89	0.88	-0.9	-0.81	0.99	1	1	1	1	1	1	1	1	1	1	1	1	1	1	1	1	1	1	1	1	0.99	1	1	1	1	1	1	1	1
P: Resveratrol isomer 1	-0.58	-0.64	0.75	-0.67	0.66	0.94	0.65	-0.43	0.45	0.1	0.24	0.96	0.85	0.84	0.99	0.89	0.87	-0.9	-0.81	0.99	1	1	1	1	1	1	1	1	1	1	1	1	1	1	1	1	1	1	1	1	1	1	1	1	1	1	1	1	1
P: Resveratrol isomer 2	-0.7	-0.75	0.85	-0.78	0.77	0.97	0.77	-0.57	0.37	0.16	0.21	0.99	0.87	0.88	0.99	0.94	0.93	-0.95	-0.89	0.99	0.99	0.98	0.98	0.97	0.97	0.97	0.97	0.97	0.97	0.97	0.98	0.97	0.98	0.98	0.98	0.98	0.98	0.97	0.98	0.97	0.97	0.98	0.98	0.99	0.99	0.98	0.98	0.99	0.99
P: Apigeninidin	-0.46	-0.54	0.66	-0.56	0.56	0.9	0.54	-0.3	0.5	0.06	0.26	0.92	0.81	0.79	0.96	0.83	0.81	-0.83	-0.72	0.98	0.99	0.99	0.99	1	1	1	1	1	1	1	1	1	1	0.99	1	0.99	1	1	0.99	1	1	0.99	1	0.99	0.99	0.99	0.99	0.99	0.98
P: Tectochrysin	-0.48	-0.56	0.67	-0.58	0.57	0.91	0.56	-0.32	0.5	0.07	0.27	0.93	0.81	0.79	0.96	0.84	0.82	-0.84	-0.73	0.98	0.99	0.99	1	1	1	1	1	1	1	1	1	1	1	1	1	1	1	1	0.99	1	1	1	1	0.99	0.99	0.99	0.99	0.99	0.99
P: Isovitexin	-0.45	-0.52	0.65	-0.55	0.54	0.88	0.53	-0.28	0.55	0.12	0.33	0.91	0.77	0.76	0.95	0.81	0.79	-0.81	-0.71	0.97	0.99	0.99	0.99	1	1	0.99	1	1	0.99	0.99	0.99	1	0.99	0.99	0.99	0.99	0.99	0.99	0.99	1	1	0.99	1	0.99	0.99	0.99	0.99	0.99	0.98
P: Vitexin	-0.56	-0.61	0.74	-0.65	0.63	0.92	0.64	-0.4	0.5	0.16	0.31	0.95	0.81	0.81	0.98	0.87	0.85	-0.88	-0.79	0.99	1	1	1	1	1	1	1	1	0.99	1	1	1	1	1	1	1	1	1	1	0.99	1	1	1	1	1	1	1	1	1
P: 7-Glu Chrysoeriol	-0.54	-0.6	0.72	-0.63	0.62	0.92	0.62	-0.38	0.51	0.14	0.3	0.95	0.81	0.8	0.97	0.86	0.84	-0.87	-0.78	0.98	1	1	1	1	1	1	1	1	0.99	1	1	1	1	1	1	1	1	1	1	1	1	1	1	1	1	1	1	1	1
P: Apigenin-7-O-glucoside isomer 1	-0.41	-0.5	0.62	-0.52	0.52	0.88	0.5	-0.25	0.53	0.05	0.28	0.9	0.78	0.76	0.94	0.81	0.78	-0.8	-0.68	0.96	0.98	0.98	0.99	0.99	0.99	0.99	0.99	0.99	0.99	0.99	0.99	0.99	0.99	0.99	0.99	0.99	0.99	0.99	0.98	1	1	0.99	0.99	0.98	0.98	0.98	0.98	0.98	0.97
P: Neodiosmin	-0.45	-0.53	0.65	-0.55	0.55	0.9	0.53	-0.29	0.5	0.04	0.26	0.91	0.8	0.78	0.96	0.83	0.8	-0.82	-0.71	0.97	0.99	0.99	0.99	1	1	1	1	1	1	1	0.99	1	0.99	0.99	0.99	0.99	0.99	1	0.99	1	1	0.99	0.99	0.99	0.99	0.99	0.99	0.99	0.98
P: Naringenin-7-O-glucoside	-0.57	-0.61	0.74	-0.65	0.63	0.91	0.64	-0.4	0.53	0.21	0.35	0.95	0.79	0.79	0.97	0.85	0.84	-0.88	-0.79	0.98	0.99	0.99	0.99	0.99	0.99	0.99	0.99	0.99	0.98	0.99	0.99	0.99	0.99	0.99	0.99	0.99	0.99	0.99	0.99	0.99	0.99	0.99	1	1	1	0.99	1	1	0.99
P: Robinetin trimethyl ether	-0.45	-0.52	0.65	-0.55	0.54	0.89	0.53	-0.29	0.55	0.11	0.31	0.91	0.78	0.76	0.95	0.81	0.79	-0.82	-0.71	0.97	0.99	0.99	0.99	1	1	1	1	1	0.99	1	0.99	1	0.99	0.99	0.99	0.99	0.99	1	0.99	1	1	0.99	1	0.99	0.99	0.99	0.99	0.99	0.98
P: Neochlorogenic acid	-0.49	-0.56	0.68	-0.59	0.58	0.9	0.57	-0.33	0.53	0.13	0.31	0.93	0.79	0.78	0.96	0.84	0.82	-0.84	-0.74	0.98	0.99	1	0.99	1	1	1	1	1	1	1	1	1	1	1	1	1	1	1	0.99	1	1	1	1	0.99	1	1	1	0.99	0.99
P: 4-coumarate	-0.43	-0.51	0.63	-0.53	0.53	0.88	0.51	-0.27	0.53	0.07	0.29	0.9	0.78	0.76	0.95	0.81	0.78	-0.81	-0.69	0.97	0.98	0.99	0.99	1	1	0.99	1	0.99	0.99	0.99	0.99	0.99	0.99	0.99	0.99	0.99	0.99	0.99	0.99	1	1	0.99	0.99	0.98	0.99	0.99	0.99	0.98	0.98
P: Peonidin-3-O-glucoside	-0.46	-0.54	0.66	-0.57	0.56	0.9	0.55	-0.31	0.5	0.06	0.26	0.92	0.81	0.79	0.96	0.83	0.81	-0.83	-0.72	0.98	0.99	0.99	0.99	1	1	1	1	1	1	1	1	1	1	0.99	1	0.99	1	1	0.99	1	1	0.99	1	0.99	0.99	0.99	0.99	0.99	0.98
P: Luteolin-7-glucoside	-0.56	-0.62	0.74	-0.65	0.64	0.93	0.64	-0.41	0.49	0.15	0.29	0.95	0.82	0.82	0.98	0.87	0.85	-0.88	-0.79	0.99	1	1	1	1	1	1	1	1	0.99	1	1	1	1	1	1	1	1	1	1	1	1	1	1	1	1	1	1	1	1
P: 3',4'-Dihydroxyflavone	-0.43	-0.51	0.63	-0.53	0.53	0.88	0.51	-0.27	0.52	0.04	0.27	0.9	0.79	0.77	0.95	0.81	0.79	-0.81	-0.69	0.97	0.98	0.99	0.99	1	0.99	0.99	1	0.99	0.99	0.99	0.99	0.99	0.99	0.99	0.99	0.99	0.99	0.99	0.99	1	1	0.99	0.99	0.98	0.98	0.99	0.99	0.98	0.98
P: Isoshaftoside	0.15	0.04	0.09	0.03	-0.03	0.49	-0.06	0.31	0.66	-0.09	0.35	0.51	0.41	0.34	0.61	0.37	0.32	-0.34	-0.17	0.67	0.72	0.73	0.73	0.78	0.77	0.76	0.78	0.76	0.77	0.76	0.75	0.76	0.75	0.74	0.75	0.73	0.75	0.76	0.72	0.78	0.78	0.74	0.75	0.71	0.72	0.73	0.73	0.71	0.69
P: Glucoluteolin	-0.57	-0.65	0.75	-0.66	0.66	0.95	0.64	-0.42	0.41	0.04	0.19	0.96	0.87	0.86	0.99	0.9	0.88	-0.89	-0.8	1	1	1	1	1	1	1	1	1	1	1	1	1	1	1	1	1	1	1	1	1	0.99	1	1	1	1	1	1	1	1
P: Diosmin	-0.35	-0.43	0.56	-0.45	0.45	0.84	0.43	-0.18	0.58	0.07	0.33	0.86	0.73	0.7	0.92	0.75	0.72	-0.75	-0.62	0.94	0.97	0.97	0.97	0.98	0.98	0.98	0.98	0.98	0.98	0.98	0.98	0.98	0.98	0.97	0.98	0.97	0.98	0.98	0.97	0.99	0.99	0.97	0.98	0.96	0.97	0.97	0.97	0.96	0.95
P: 5,4'-Dihydroxy-7-methoxyflavone	-0.16	-0.15	0.36	-0.24	0.19	0.6	0.24	0.03	0.87	0.42	0.7	0.66	0.4	0.39	0.73	0.49	0.46	-0.53	-0.42	0.76	0.83	0.83	0.82	0.85	0.85	0.84	0.85	0.85	0.83	0.84	0.84	0.85	0.84	0.84	0.83	0.83	0.83	0.84	0.82	0.85	0.86	0.84	0.86	0.83	0.84	0.83	0.84	0.83	0.82
P: Sternbin	-0.35	-0.43	0.56	-0.45	0.44	0.83	0.43	-0.18	0.59	0.08	0.34	0.86	0.73	0.7	0.91	0.75	0.72	-0.75	-0.62	0.94	0.96	0.97	0.97	0.98	0.98	0.98	0.98	0.98	0.98	0.98	0.98	0.98	0.98	0.97	0.97	0.97	0.97	0.98	0.97	0.99	0.99	0.97	0.98	0.96	0.97	0.97	0.97	0.96	0.95
P: Kaempferide	0.13	-0.02	0.11	0	0.02	0.53	-0.03	0.27	0.53	-0.25	0.19	0.53	0.49	0.41	0.63	0.42	0.37	-0.37	-0.19	0.68	0.71	0.72	0.74	0.77	0.76	0.76	0.77	0.76	0.78	0.76	0.74	0.76	0.75	0.74	0.74	0.73	0.75	0.76	0.72	0.78	0.77	0.74	0.75	0.71	0.71	0.73	0.72	0.71	0.68
P: Kaempferol-7-O-neohesperidoside	-0.48	-0.56	0.68	-0.59	0.58	0.91	0.57	-0.33	0.49	0.06	0.25	0.93	0.82	0.8	0.97	0.85	0.82	-0.84	-0.74	0.98	0.99	0.99	1	1	1	1	1	1	1	1	1	1	1	1	1	1	1	1	0.99	1	1	1	1	0.99	0.99	1	0.99	0.99	0.99
P: Demethoxycentaureidin 7-O-rutinoside	-0.55	-0.57	0.72	-0.63	0.6	0.88	0.63	-0.39	0.59	0.3	0.43	0.93	0.74	0.74	0.95	0.82	0.81	-0.85	-0.77	0.96	0.98	0.98	0.97	0.98	0.98	0.98	0.98	0.98	0.97	0.98	0.98	0.98	0.98	0.98	0.98	0.98	0.97	0.98	0.98	0.97	0.98	0.98	0.98	0.98	0.99	0.98	0.98	0.98	0.98
P: Diferuloyl glycerol	-0.33	-0.42	0.55	-0.44	0.43	0.83	0.42	-0.17	0.59	0.06	0.33	0.85	0.73	0.7	0.91	0.75	0.71	-0.74	-0.61	0.94	0.96	0.97	0.97	0.98	0.98	0.98	0.98	0.98	0.98	0.98	0.97	0.98	0.97	0.97	0.97	0.97	0.97	0.98	0.96	0.98	0.98	0.97	0.98	0.96	0.96	0.97	0.97	0.96	0.95
P: Sinapic acid	-0.17	-0.28	0.4	-0.29	0.3	0.74	0.26	-0.01	0.57	-0.07	0.26	0.76	0.67	0.62	0.83	0.65	0.61	-0.62	-0.47	0.87	0.9	0.9	0.91	0.93	0.93	0.92	0.93	0.92	0.93	0.92	0.92	0.92	0.92	0.91	0.92	0.91	0.92	0.92	0.9	0.93	0.93	0.91	0.92	0.89	0.9	0.9	0.9	0.89	0.88
P: Feruloylquinic acid	0.3	0.22	-0.07	0.19	-0.2	0.32	-0.21	0.47	0.77	0.03	0.49	0.36	0.21	0.15	0.47	0.2	0.15	-0.18	-0.01	0.53	0.6	0.61	0.61	0.67	0.66	0.64	0.67	0.65	0.65	0.65	0.63	0.65	0.64	0.63	0.63	0.62	0.63	0.65	0.6	0.67	0.67	0.63	0.65	0.6	0.61	0.61	0.62	0.6	0.57
P: Pterostilbene isomer 2	-0.69	-0.73	0.84	-0.77	0.75	0.96	0.76	-0.55	0.42	0.2	0.26	0.98	0.85	0.86	0.99	0.92	0.91	-0.94	-0.88	0.98	0.99	0.98	0.98	0.97	0.97	0.98	0.97	0.97	0.97	0.97	0.98	0.97	0.98	0.98	0.98	0.98	0.98	0.97	0.98	0.97	0.97	0.98	0.98	0.99	0.99	0.98	0.98	0.99	0.99
V: Pentanal	-0.61	-0.51	0.7	-0.63	0.55	0.68	0.65	-0.46	0.67	0.7	0.68	0.76	0.46	0.51	0.75	0.63	0.65	-0.73	-0.72	0.73	0.78	0.77	0.75	0.75	0.76	0.76	0.75	0.76	0.72	0.76	0.76	0.76	0.76	0.77	0.76	0.77	0.75	0.75	0.76	0.75	0.76	0.77	0.78	0.79	0.79	0.77	0.78	0.79	0.79
V: Hexanal	-0.46	-0.4	0.24	-0.36	0.38	-0.14	0.38	-0.61	-0.8	-0.07	-0.55	-0.19	-0.03	0.04	-0.3	-0.01	0.04	0	-0.17	-0.36	-0.44	-0.46	-0.46	-0.52	-0.51	-0.49	-0.52	-0.5	-0.5	-0.5	-0.48	-0.5	-0.49	-0.47	-0.48	-0.46	-0.48	-0.5	-0.45	-0.52	-0.53	-0.48	-0.5	-0.44	-0.45	-0.46	-0.46	-0.44	-0.41
V: Heptanal	-0.81	-0.68	0.65	-0.73	0.69	0.26	0.75	-0.87	-0.37	0.37	-0.11	0.26	0.23	0.33	0.14	0.36	0.42	-0.43	-0.59	0.07	0.02	0.01	-0.01	-0.07	-0.05	-0.04	-0.07	-0.04	-0.07	-0.04	-0.02	-0.04	-0.03	-0.01	-0.02	0	-0.03	-0.04	0.01	-0.07	-0.07	-0.01	-0.03	0.03	0.02	0.01	0.01	0.03	0.06
V: (E)-2-Heptenal	-0.34	-0.17	0.11	-0.21	0.17	-0.34	0.25	-0.45	-0.44	0.39	-0.08	-0.32	-0.34	-0.25	-0.44	-0.24	-0.17	0.15	-0.03	-0.5	-0.53	-0.54	-0.56	-0.6	-0.59	-0.58	-0.6	-0.58	-0.61	-0.58	-0.56	-0.58	-0.57	-0.55	-0.57	-0.55	-0.57	-0.58	-0.54	-0.61	-0.6	-0.56	-0.57	-0.52	-0.53	-0.54	-0.54	-0.52	-0.49
V: Benzaldehyde	-0.39	-0.22	0.17	-0.27	0.22	-0.28	0.3	-0.5	-0.41	0.42	-0.06	-0.26	-0.29	-0.2	-0.38	-0.18	-0.11	0.09	-0.09	-0.44	-0.47	-0.48	-0.51	-0.55	-0.53	-0.52	-0.55	-0.53	-0.56	-0.53	-0.51	-0.53	-0.52	-0.5	-0.51	-0.49	-0.52	-0.53	-0.49	-0.55	-0.55	-0.5	-0.51	-0.46	-0.47	-0.49	-0.48	-0.46	-0.43
V: Phenylacetaldehyde	-0.64	-0.45	0.46	-0.53	0.47	0.03	0.57	-0.69	-0.19	0.6	0.13	0.07	-0.04	0.06	-0.04	0.12	0.18	-0.23	-0.39	-0.11	-0.13	-0.14	-0.17	-0.21	-0.2	-0.19	-0.21	-0.19	-0.23	-0.19	-0.17	-0.19	-0.18	-0.16	-0.17	-0.15	-0.19	-0.2	-0.15	-0.22	-0.21	-0.16	-0.17	-0.11	-0.12	-0.15	-0.14	-0.12	-0.09
V: (E)-2-Octenal	-0.2	-0.08	-0.04	-0.08	0.07	-0.45	0.11	-0.36	-0.65	0.12	-0.33	-0.47	-0.38	-0.31	-0.57	-0.34	-0.28	0.3	0.12	-0.63	-0.68	-0.69	-0.7	-0.74	-0.73	-0.72	-0.74	-0.73	-0.74	-0.73	-0.71	-0.73	-0.72	-0.71	-0.71	-0.7	-0.72	-0.73	-0.69	-0.75	-0.75	-0.71	-0.72	-0.68	-0.68	-0.69	-0.69	-0.68	-0.65
V: Nonanal	-0.49	-0.44	0.28	-0.4	0.42	-0.09	0.41	-0.64	-0.83	-0.13	-0.6	-0.14	0.04	0.11	-0.25	0.05	0.09	-0.05	-0.21	-0.31	-0.4	-0.41	-0.41	-0.48	-0.46	-0.45	-0.47	-0.45	-0.45	-0.45	-0.44	-0.46	-0.44	-0.43	-0.43	-0.42	-0.43	-0.45	-0.4	-0.48	-0.48	-0.43	-0.46	-0.4	-0.41	-0.42	-0.42	-0.4	-0.37
V: (E,E)-2,4-Decadienal	-0.68	-0.54	0.49	-0.58	0.54	0.06	0.61	-0.77	-0.46	0.34	-0.16	0.06	0.05	0.15	-0.06	0.17	0.23	-0.24	-0.41	-0.14	-0.18	-0.2	-0.22	-0.27	-0.26	-0.25	-0.27	-0.25	-0.27	-0.25	-0.23	-0.25	-0.24	-0.22	-0.23	-0.21	-0.24	-0.25	-0.2	-0.28	-0.28	-0.22	-0.24	-0.17	-0.19	-0.2	-0.2	-0.18	-0.14
V: 2-Heptanone	-0.3	-0.52	0.44	-0.41	0.5	0.7	0.36	-0.28	-0.26	-0.72	-0.56	0.62	0.84	0.78	0.66	0.7	0.66	-0.58	-0.49	0.67	0.61	0.61	0.64	0.62	0.61	0.62	0.62	0.62	0.66	0.62	0.61	0.61	0.62	0.61	0.62	0.61	0.64	0.63	0.62	0.62	0.61	0.61	0.59	0.59	0.59	0.61	0.6	0.59	0.59
V: 2-Nonanone	-0.9	-0.97	0.96	-0.95	0.97	0.96	0.93	-0.85	-0.1	-0.07	-0.2	0.93	0.96	0.98	0.89	0.99	0.99	-0.98	-0.98	0.86	0.81	0.8	0.8	0.76	0.77	0.78	0.76	0.77	0.78	0.78	0.79	0.77	0.78	0.79	0.79	0.8	0.79	0.78	0.81	0.76	0.75	0.79	0.77	0.8	0.8	0.8	0.79	0.81	0.82
V: 2-Undecanone	-0.76	-0.59	0.6	-0.67	0.61	0.2	0.7	-0.8	-0.21	0.54	0.07	0.22	0.12	0.23	0.11	0.28	0.34	-0.38	-0.54	0.04	0.01	0	-0.03	-0.07	-0.06	-0.05	-0.07	-0.05	-0.09	-0.05	-0.03	-0.05	-0.04	-0.02	-0.03	-0.01	-0.04	-0.06	-0.01	-0.08	-0.08	-0.02	-0.04	0.02	0.01	-0.01	0	0.02	0.05
V: 2,3-Butanediol	-0.17	0.05	0.16	-0.12	0	0.02	0.16	-0.05	0.74	0.99	0.92	0.13	-0.25	-0.18	0.11	-0.04	0	-0.11	-0.15	0.1	0.19	0.18	0.14	0.17	0.17	0.17	0.17	0.17	0.12	0.17	0.18	0.18	0.17	0.19	0.16	0.18	0.15	0.16	0.16	0.16	0.18	0.18	0.2	0.21	0.21	0.18	0.19	0.2	0.2
V: 1-Octen-3-ol	0.12	-0.01	-0.23	0.13	-0.04	-0.31	-0.16	-0.06	-0.95	-0.79	-0.94	-0.41	-0.04	-0.07	-0.44	-0.21	-0.21	0.32	0.26	-0.46	-0.56	-0.56	-0.53	-0.57	-0.57	-0.56	-0.56	-0.56	-0.52	-0.56	-0.56	-0.57	-0.56	-0.56	-0.55	-0.55	-0.54	-0.55	-0.54	-0.56	-0.58	-0.56	-0.58	-0.57	-0.58	-0.56	-0.57	-0.57	-0.56
V: 2-Nonanol	-0.01	0.23	-0.06	0.07	-0.19	-0.28	-0.02	0.05	0.57	0.97	0.83	-0.18	-0.52	-0.44	-0.21	-0.32	-0.27	0.16	0.09	-0.22	-0.14	-0.15	-0.19	-0.16	-0.16	-0.16	-0.16	-0.16	-0.21	-0.16	-0.15	-0.15	-0.16	-0.14	-0.17	-0.15	-0.18	-0.17	-0.17	-0.17	-0.15	-0.15	-0.13	-0.12	-0.12	-0.15	-0.13	-0.13	-0.12
V: 2-Phenylethanol	-0.89	-0.98	0.91	-0.93	0.97	0.85	0.91	-0.89	-0.36	-0.23	-0.43	0.81	0.92	0.95	0.75	0.92	0.93	-0.89	-0.91	0.71	0.63	0.62	0.63	0.58	0.58	0.6	0.58	0.59	0.6	0.6	0.61	0.59	0.6	0.61	0.61	0.62	0.62	0.6	0.64	0.58	0.57	0.61	0.58	0.63	0.62	0.62	0.62	0.63	0.65
V: Furfural	-0.63	-0.69	0.51	-0.6	0.66	0.28	0.59	-0.76	-0.87	-0.43	-0.79	0.2	0.46	0.49	0.11	0.41	0.43	-0.36	-0.46	0.05	-0.06	-0.07	-0.05	-0.12	-0.11	-0.1	-0.12	-0.1	-0.09	-0.1	-0.09	-0.11	-0.09	-0.09	-0.08	-0.07	-0.07	-0.1	-0.05	-0.12	-0.14	-0.09	-0.12	-0.06	-0.08	-0.07	-0.08	-0.06	-0.03
V: Furfuryl alcohol	-0.92	-0.99	0.96	-0.96	0.98	0.91	0.94	-0.9	-0.24	-0.12	-0.31	0.87	0.93	0.96	0.82	0.95	0.96	-0.94	-0.96	0.78	0.71	0.71	0.71	0.66	0.67	0.68	0.66	0.67	0.68	0.68	0.69	0.67	0.68	0.69	0.69	0.7	0.7	0.68	0.72	0.66	0.65	0.69	0.67	0.71	0.7	0.7	0.7	0.71	0.73
V: 2-Pentylfuran	-0.33	-0.23	0.1	-0.22	0.22	-0.31	0.24	-0.49	-0.72	0.04	-0.43	-0.34	-0.22	-0.15	-0.46	-0.19	-0.13	0.16	-0.01	-0.52	-0.58	-0.59	-0.6	-0.65	-0.64	-0.63	-0.65	-0.63	-0.64	-0.63	-0.61	-0.63	-0.62	-0.61	-0.61	-0.6	-0.62	-0.63	-0.59	-0.65	-0.66	-0.61	-0.63	-0.58	-0.59	-0.59	-0.6	-0.58	-0.55
V: 1-Ethyl-2-methylpropyl acetate	0.02	0.24	-0.21	0.15	-0.22	-0.59	-0.1	-0.05	-0.03	0.65	0.32	-0.53	-0.68	-0.6	-0.61	-0.54	-0.48	0.43	0.28	-0.65	-0.62	-0.63	-0.66	-0.66	-0.65	-0.65	-0.66	-0.65	-0.69	-0.65	-0.64	-0.65	-0.65	-0.63	-0.65	-0.63	-0.66	-0.66	-0.64	-0.67	-0.66	-0.64	-0.63	-0.6	-0.61	-0.63	-0.62	-0.61	-0.59
V: Ethyl 3-hydroxybutanoate	-0.46	-0.42	0.61	-0.52	0.46	0.74	0.52	-0.28	0.76	0.52	0.65	0.81	0.54	0.56	0.84	0.66	0.66	-0.73	-0.66	0.84	0.9	0.9	0.88	0.89	0.89	0.89	0.89	0.89	0.87	0.89	0.89	0.9	0.89	0.9	0.89	0.89	0.88	0.89	0.89	0.89	0.9	0.9	0.91	0.9	0.91	0.89	0.9	0.9	0.9
V: Ethyl hexanoate	-0.37	-0.57	0.54	-0.49	0.56	0.81	0.44	-0.31	-0.07	-0.56	-0.38	0.75	0.9	0.84	0.79	0.79	0.75	-0.7	-0.59	0.81	0.76	0.76	0.79	0.77	0.77	0.77	0.77	0.77	0.8	0.77	0.77	0.76	0.77	0.76	0.77	0.76	0.78	0.78	0.77	0.77	0.76	0.76	0.75	0.74	0.74	0.76	0.75	0.75	0.74
V: Ethyl levulinate	-0.13	-0.29	0.36	-0.26	0.29	0.73	0.23	0	0.43	-0.25	0.09	0.73	0.71	0.65	0.8	0.65	0.6	-0.6	-0.44	0.84	0.85	0.86	0.88	0.89	0.89	0.88	0.89	0.88	0.9	0.88	0.87	0.88	0.88	0.87	0.88	0.86	0.88	0.89	0.86	0.9	0.89	0.87	0.87	0.85	0.85	0.86	0.86	0.85	0.83
V: Ethyl heptanoate	-0.25	-0.03	0.05	-0.12	0.05	-0.38	0.17	-0.32	-0.15	0.64	0.22	-0.33	-0.46	-0.37	-0.43	-0.31	-0.25	0.2	0.03	-0.49	-0.48	-0.49	-0.52	-0.54	-0.53	-0.53	-0.54	-0.53	-0.57	-0.53	-0.51	-0.52	-0.52	-0.5	-0.52	-0.5	-0.53	-0.53	-0.5	-0.55	-0.54	-0.51	-0.51	-0.46	-0.47	-0.49	-0.49	-0.47	-0.45
V: Ethyl octanoate	-0.59	-0.72	0.75	-0.69	0.72	0.96	0.66	-0.48	0.14	-0.23	-0.11	0.94	0.96	0.94	0.96	0.94	0.91	-0.89	-0.8	0.96	0.93	0.93	0.95	0.93	0.93	0.93	0.93	0.93	0.95	0.93	0.93	0.93	0.93	0.93	0.94	0.94	0.94	0.94	0.94	0.93	0.92	0.93	0.92	0.93	0.93	0.93	0.93	0.93	0.93
V: Ethyl decanoate	-0.53	-0.67	0.47	-0.54	0.63	0.4	0.51	-0.64	-0.84	-0.68	-0.9	0.3	0.62	0.61	0.25	0.51	0.51	-0.41	-0.46	0.21	0.1	0.09	0.12	0.05	0.06	0.07	0.06	0.07	0.1	0.07	0.08	0.06	0.08	0.08	0.09	0.09	0.1	0.08	0.11	0.06	0.04	0.08	0.05	0.08	0.07	0.09	0.08	0.09	0.11
V: Hexanoic acid	-0.57	-0.74	0.7	-0.67	0.73	0.9	0.63	-0.51	-0.12	-0.46	-0.38	0.85	0.97	0.94	0.86	0.9	0.87	-0.82	-0.75	0.86	0.8	0.8	0.82	0.79	0.79	0.8	0.79	0.8	0.82	0.8	0.8	0.79	0.8	0.79	0.81	0.8	0.81	0.8	0.81	0.8	0.78	0.8	0.78	0.79	0.79	0.8	0.79	0.79	0.8
V: Octanoic acid	-0.27	-0.21	0.05	-0.17	0.19	-0.34	0.19	-0.45	-0.8	-0.08	-0.53	-0.38	-0.21	-0.15	-0.48	-0.21	-0.16	0.2	0.03	-0.54	-0.61	-0.63	-0.63	-0.68	-0.67	-0.66	-0.68	-0.66	-0.66	-0.66	-0.65	-0.67	-0.65	-0.64	-0.64	-0.63	-0.64	-0.66	-0.62	-0.68	-0.69	-0.64	-0.66	-0.61	-0.62	-0.63	-0.63	-0.61	-0.59
V: Phenol	-0.8	-0.92	0.89	-0.87	0.91	0.95	0.84	-0.76	-0.16	-0.26	-0.32	0.91	0.99	1	0.89	0.98	0.97	-0.94	-0.91	0.87	0.8	0.8	0.81	0.77	0.77	0.78	0.77	0.78	0.79	0.78	0.79	0.77	0.78	0.79	0.79	0.8	0.8	0.78	0.81	0.77	0.76	0.79	0.77	0.8	0.79	0.8	0.79	0.8	0.81
V: D-Limonene	-0.94	-0.84	0.92	-0.92	0.87	0.69	0.94	-0.89	0.1	0.52	0.22	0.73	0.57	0.66	0.65	0.73	0.77	-0.82	-0.89	0.6	0.58	0.57	0.54	0.51	0.52	0.53	0.51	0.53	0.49	0.53	0.54	0.53	0.53	0.55	0.54	0.56	0.53	0.52	0.56	0.5	0.5	0.55	0.54	0.59	0.58	0.56	0.57	0.59	0.61
V: Sesquiterpene	-0.81	-0.68	0.65	-0.72	0.68	0.25	0.75	-0.86	-0.36	0.38	-0.1	0.26	0.22	0.32	0.14	0.35	0.41	-0.42	-0.58	0.06	0.02	0	-0.02	-0.07	-0.06	-0.05	-0.07	-0.05	-0.08	-0.05	-0.03	-0.05	-0.04	-0.02	-0.03	-0.01	-0.04	-0.05	0	-0.08	-0.08	-0.02	-0.04	0.03	0.02	0	0	0.03	0.06
V: Benzothiazole	-0.75	-0.79	0.88	-0.82	0.8	0.98	0.81	-0.62	0.34	0.17	0.19	1	0.88	0.9	0.99	0.95	0.95	-0.97	-0.92	0.98	0.97	0.97	0.97	0.95	0.95	0.96	0.95	0.96	0.95	0.96	0.96	0.96	0.96	0.97	0.96	0.97	0.96	0.96	0.97	0.95	0.95	0.97	0.96	0.98	0.97	0.97	0.97	0.98	0.98
Pearson correlations computed in RStudio across the four SBE formulations (SBE-0 to SBE-2); each parameter is its formulation mean. Coefficients are descriptive associations, not causation. Phenolic values are within-compound peak-area means (Table S1); volatile values are 3-octanone-equivalent semi-quantities (Table S2); antioxidant indicators are day-1 values; ΔE is relative to SBE-0. Shading: …
Note: Of the 89 phenolic compounds identified (Table 2; Table S1), the 87 with non-constant levels across the four SBE formulations were included in this correlation matrix; two compounds that were invariant across the formulation means were omitted. Volatile compounds (32) are the HS-SPME-GC-MS species in Table S2.
[truncated: 89 more columns]
